# Supplementary material for: The TP53-activated E3 ligase RNF144B is a tumour suppressor that prevents genomic instability
Source: J Exp Clin Cancer Res. 2024 Apr 29;43:127. doi: 10.1186/s13046-024-03045-4 (PMC11057071; doi:10.1186/s13046-024-03045-4)
Supplement: Supplementary file 2 — Additional file 2: Supplementary Table S1. p53 Mutations. Full list of patient samples from the GDC-TCGA pancancer dataset containing a TP53 mutation. Sample ID, mutation site, mutation base change, amino acid change, mutation effect, DNA variant allele fraction and corresponding TP53 status based on the criteria described. [file 13046_2024_3045_MOESM2_ESM.xlsx]

## Sheet: Patient p53 mutated samples
Sample_ID	gene	chrom	start	end	ref	alt	Amino_Acid_Change	effect	filter	dna_vaf	Status			GDC-TCGA pancancer dataset p53 mutation criteria
TCGA-OR-A5JG-01A	TP53	chr17	7675993	7675993	C	A	p.X125_splice	splice_donor_variant	PASS	0.859504	MUT			Mutation type from GDC	Category
TCGA-OR-A5JP-01A	TP53	chr17	7670693	7670694	-	CGAAG	p.E339Afs*8	frameshift_variant	PASS	0.281553	MUT			splice_donor_variant	Mut
TCGA-PK-A5HB-01A	TP53	chr17	7673700	7673700	C	A	p.X307_splice	splice_donor_variant	PASS	0.875	MUT			frameshift_variant	Mut
TCGA-OR-A5JL-01A	TP53	chr17	7670705	7670705	C	-	p.R335Lfs*10	frameshift_variant	PASS	0.705263	MUT			stop_gained	Mut
TCGA-PK-A5HC-01A	TP53	chr17	7676152	7676153	-	G	p.V73Rfs*76	frameshift_variant	PASS	0.822222	MUT			splice_acceptor_variant	Mut
TCGA-OR-A5LJ-01A	TP53	chr17	7674894	7674894	G	A	p.R213*	stop_gained	PASS	0.861538	MUT			missense_variant	Mut
TCGA-OR-A5J2-01A	TP53	chr17	7675097	7675110	ACCTCCGTCATGTG	-	p.H168Cfs*8	frameshift_variant	PASS	0.716667	MUT			inframe_deletion	Mut
TCGA-OR-A5JA-01A	TP53	chr17	7676404	7676404	C	A	p.X25_splice	splice_acceptor_variant	PASS	0.357143	MUT			splice_region_variant	Mut
TCGA-OR-A5KO-01A	TP53	chr17	7670694	7670694	C	A	p.E339*	stop_gained	PASS	0.842105	MUT			synonymous_variant	WT
TCGA-OR-A5LE-01A	TP53	chr17	7676398	7676398	G	-	p.P27Lfs*17	frameshift_variant	PASS	0.9	MUT			3_prime_UTR_variant	WT
TCGA-OR-A5JJ-01A	TP53	chr17	7673796	7673796	C	G	p.C275S	missense_variant	PASS	0.8	MUT			intron_variant	WT
TCGA-OR-A5KZ-01A	TP53	chr17	7675060	7675074	ATCTGAGCAGCGCTC	-	p.E180_D184del	inframe_deletion	PASS	0.899329	MUT			coding_sequence_variant	Mut
TCGA-OR-A5J5-01A	TP53	chr17	7673803	7673803	G	A	p.R273C	missense_variant	PASS	0.935897	MUT			inframe_insertion	Mut
TCGA-OR-A5J8-01A	TP53	chr17	7675994	7675994	C	A	p.T125T	splice_region_variant;synonymous_variant	PASS	0.623656	MUT			5_prime_UTR_variant	WT
TCGA-OR-A5K4-01A	TP53	chr17	7670699	7670699	C	T	p.R337H	missense_variant	PASS	0.938144	MUT			start_lost	Mut
TCGA-XF-A8HD-01A	TP53	chr17	7675088	7675088	C	T	p.R175H	missense_variant	PASS	0.421875	MUT			stop_lost	Mut
TCGA-2F-A9KP-01A	TP53	chr17	7675076	7675076	T	C	p.H179R	missense_variant	PASS	0.773333	MUT
TCGA-UY-A9PB-01A	TP53	chr17	7674226	7674226	A	G	p.M246T	missense_variant	PASS	0.257576	MUT
TCGA-BT-A20N-01A	TP53	chr17	7673789	7673789	A	T	p.C277*	stop_gained	PASS	0.53125	MUT
TCGA-DK-A3IS-01A	TP53	chr17	7674244	7674245	-	T	p.S240Kfs*24	frameshift_variant	PASS	0.77381	MUT
TCGA-BT-A20O-01A	TP53	chr17	7673785	7673785	C	G	p.G279R	missense_variant	PASS	0.0833333	MUT
TCGA-XF-AAMX-01A	TP53	chr17	7674238	7674238	C	T	p.C242Y	missense_variant	PASS	0.827586	MUT
TCGA-FD-A62S-01A	TP53	chr17	7674250	7674250	C	A	p.C238F	missense_variant	PASS	0.369863	MUT
TCGA-FD-A5BV-01A	TP53	chr17	7674252	7674252	C	T	p.M237I	missense_variant	PASS	0.676471	MUT
TCGA-E7-A7DV-01A	TP53	chr17	7673767	7673767	C	T	p.E285K	missense_variant	PASS	0.447368	MUT
TCGA-CF-A5U8-01A	TP53	chr17	7674187	7674187	T	A	p.D259V	missense_variant	PASS	0.395349	MUT
TCGA-ZF-AA54-01A	TP53	chr17	7673761	7673761	C	A	p.E287*	stop_gained	PASS	0.4375	MUT
TCGA-DK-A1AD-01A	TP53	chr17	7675157	7675157	G	A	p.P152L	missense_variant	PASS	0.857143	MUT
TCGA-GC-A3RB-01A	TP53	chr17	7676095	7676096	-	C	p.P92Afs*57	frameshift_variant	PASS	0.945055	MUT
TCGA-ZF-AA4N-01A	TP53	chr17	7673776	7673776	G	A	p.R282W	missense_variant	PASS	0.3	MUT
TCGA-G2-A3VY-01A	TP53	chr17	7673781	7673781	C	G	p.R280T	missense_variant	PASS	0.914286	MUT
TCGA-UY-A9PH-01A	TP53	chr17	7673537	7673537	G	A	p.Q331*	stop_gained;splice_region_variant	PASS	0.407407	MUT
TCGA-4Z-AA87-01A	TP53	chr17	7676273	7676273	C	T	p.X33_splice	splice_acceptor_variant	PASS	0.717105	MUT
TCGA-BT-A20U-01A	TP53	chr17	7673803	7673803	G	A	p.R273C	missense_variant	PASS	0.3	MUT
TCGA-FD-A5BR-01A	TP53	chr17	7670699	7670704	CGCTCA	-	p.E336_R337del	inframe_deletion	PASS	0.32	MUT
TCGA-DK-A3X2-01A	TP53	chr17	7673803	7673803	G	A	p.R273C	missense_variant	PASS	0.95122	MUT
TCGA-XF-AAN7-01A	TP53	chr17	7675131	7675131	C	T	p.A161T	missense_variant	PASS	0.911765	MUT
TCGA-CF-A1HS-01A	TP53	chr17	7673803	7673803	G	T	p.R273S	missense_variant	PASS	0.444444	MUT
TCGA-GV-A3JW-01A	TP53	chr17	7675136	7675136	G	A	p.A159V	missense_variant	PASS	0.855072	MUT
TCGA-FD-A3SP-01A	TP53	chr17	7673781	7673781	C	G	p.R280T	missense_variant	PASS	0.333333	MUT
TCGA-4Z-AA7R-01A	TP53	chr17	7670703	7670703	C	A	p.E336*	stop_gained	PASS	0.84375	MUT
TCGA-FJ-A3Z7-01A	TP53	chr17	7670703	7670703	C	A	p.E336*	stop_gained	PASS	0.690476	MUT
TCGA-BT-A3PJ-01A	TP53	chr17	7673790	7673790	C	A	p.C277F	missense_variant	PASS	0.458333	MUT
TCGA-GC-A6I3-01A	TP53	chr17	7675139	7675139	C	T	p.R158H	missense_variant	PASS	0.267442	MUT
TCGA-K4-A6MB-01A	TP53	chr17	7670703	7670703	C	A	p.E336*	stop_gained	PASS	0.764706	MUT
TCGA-DK-A6B6-01A	TP53	chr17	7673537	7673537	G	A	p.Q331*	stop_gained;splice_region_variant	PASS	0.6	MUT
TCGA-XF-AAMW-01A	TP53	chr17	7673573	7673573	T	A	p.K319*	stop_gained	PASS	0.641026	MUT
TCGA-FD-A43N-01A	TP53	chr17	7674193	7674193	A	T	p.L257Q	missense_variant	PASS	0.113402	MUT
TCGA-FD-A43P-01A	TP53	chr17	7674281	7674281	C	T	p.D228N	missense_variant	PASS	0.344828	MUT
TCGA-FJ-A3ZF-01A	TP53	chr17	7673767	7673767	C	T	p.E285K	missense_variant	PASS	0.975309	MUT
TCGA-XF-A9SI-01A	TP53	chr17	7675105	7675105	C	T	p.M169I	missense_variant	PASS	0.184615	MUT
TCGA-FD-A62N-01A	TP53	chr17	7675153	7675153	G	-	p.G154Afs*16	frameshift_variant	PASS	0.136364	MUT
TCGA-ZF-A9R4-01A	TP53	chr17	7675195	7675195	C	G	p.K139N	missense_variant	PASS	0.8	MUT
TCGA-ZF-AA56-01A	TP53	chr17	7676545	7676551	TCCTGAC	-	p.S15Kfs*27	frameshift_variant	PASS	0.125	MUT
TCGA-BL-A13J-01A	TP53	chr17	7674872	7674872	T	C	p.Y220C	missense_variant	PASS	0.73913	MUT
TCGA-E7-A97Q-01A	TP53	chr17	7673718	7673718	G	-	p.P301Qfs*44	frameshift_variant	PASS	0.545455	MUT
TCGA-BT-A2LB-01A	TP53	chr17	7674951	7674951	G	A	p.L194F	missense_variant	PASS	0.428571	MUT
TCGA-LT-A5Z6-01A	TP53	chr17	7673579	7673579	G	A	p.Q317*	stop_gained	PASS	0.792208	MUT
TCGA-CU-A3KJ-01A	TP53	chr17	7675136	7675136	G	A	p.A159V	missense_variant	PASS	0.761905	MUT
TCGA-LC-A66R-01A	TP53	chr17	7673740	7673740	C	A	p.E294*	stop_gained	PASS	0.536842	MUT
TCGA-E5-A2PC-01A	TP53	chr17	7675160	7675160	G	T	p.P151H	missense_variant	PASS	0.727273	MUT
TCGA-4Z-AA7M-01A	TP53	chr17	7673781	7673781	C	T	p.R280K	missense_variant	PASS	0.62069	MUT
TCGA-ZF-AA52-01A	TP53	chr17	7673803	7673803	G	T	p.R273S	missense_variant	PASS	0.259259	MUT
TCGA-GC-A3WC-01A	TP53	chr17	7675216	7675216	C	G	p.K132N	missense_variant	PASS	0.180556	MUT
TCGA-XF-A9T0-01A	TP53	chr17	7673537	7673537	G	A	p.Q331*	stop_gained;splice_region_variant	PASS	0.901961	MUT
TCGA-ZF-A9R0-01A	TP53	chr17	7674241	7674241	G	A	p.S241F	missense_variant	PASS	0.352941	MUT
TCGA-G2-A2EO-01A	TP53	chr17	7673781	7673781	C	G	p.R280T	missense_variant	PASS	0.375	MUT
TCGA-GC-A3YS-01A	TP53	chr17	7675139	7675139	C	T	p.R158H	missense_variant	PASS	0.395349	MUT
TCGA-DK-A2I6-01A	TP53	chr17	7675182	7675182	G	A	p.Q144*	stop_gained	PASS	0.439024	MUT
TCGA-GC-A3RC-01A	TP53	chr17	7669645	7669645	T	-	p.K382Nfs*40	frameshift_variant	PASS	0.452174	MUT
TCGA-ZF-A9RN-01A	TP53	chr17	7670703	7670703	C	A	p.E336*	stop_gained	PASS	0.807692	MUT
TCGA-BT-A20X-01A	TP53	chr17	7674921	7674921	C	A	p.E204*	stop_gained	PASS	0.333333	MUT
TCGA-XF-A9SK-01A	TP53	chr17	7674921	7674921	C	A	p.E204*	stop_gained	PASS	0.193548	MUT
TCGA-DK-A3IU-01A	TP53	chr17	7673767	7673767	C	T	p.E285K	missense_variant	PASS	0.339623	MUT
TCGA-DK-A3X1-01A	TP53	chr17	7673809	7673809	C	T	p.E271K	missense_variant	PASS	0.5	MUT
TCGA-UY-A78O-01A	TP53	chr17	7673809	7673809	C	G	p.E271Q	missense_variant	PASS	0.25	MUT
TCGA-ZF-A9RC-01A	TP53	chr17	7674256	7674256	T	C	p.Y236C	missense_variant	PASS	0.264151	MUT
TCGA-DK-A1A5-01A	TP53	chr17	7675131	7675131	C	T	p.A161T	missense_variant	PASS	0.523256	MUT
TCGA-XF-A8HF-01A	TP53	chr17	7675139	7675139	C	T	p.R158H	missense_variant	PASS	0.491803	MUT
TCGA-FD-A3SL-01A	TP53	chr17	7673761	7673761	C	A	p.E287*	stop_gained	PASS	0.5	MUT
TCGA-ZF-A9RL-01A	TP53	chr17	7675135	7675153	GGCGCGGACGCGGGTGCCG	-	p.G154Wfs*10	frameshift_variant	PASS	0.7	MUT
TCGA-ZF-AA4T-01A	TP53	chr17	7674241	7674241	G	A	p.S241F	missense_variant	PASS	0.307692	MUT
TCGA-ZF-AA58-01A	TP53	chr17	7673781	7673781	C	G	p.R280T	missense_variant	PASS	0.413793	MUT
TCGA-BL-A5ZZ-01A	TP53	chr17	7673753	7673754	-	AGATTCTCTTCCTCTGTGCGCC	p.R290Afs*23	frameshift_variant	PASS	0.21875	MUT
TCGA-FD-A3SO-01A	TP53	chr17	7674193	7674193	A	T	p.L257Q	missense_variant	PASS	0.216216	MUT
TCGA-PQ-A6FN-01A	TP53	chr17	7675161	7675161	G	C	p.P151A	missense_variant	PASS	0.174603	MUT
TCGA-XF-AAN3-01A	TP53	chr17	7673787	7673787	G	A	p.P278L	missense_variant	PASS	0.44	MUT
TCGA-UY-A9PD-01A	TP53	chr17	7670700	7670700	G	T	p.R337S	missense_variant	PASS	0.25	MUT
TCGA-FJ-A3ZE-01A	TP53	chr17	7675137	7675137	C	G	p.A159P	missense_variant	PASS	0.875	MUT
TCGA-XF-A8HH-01A	TP53	chr17	7676097	7676097	C	T	p.W91*	stop_gained	PASS	0.412698	MUT
TCGA-ZF-AA4W-01A	TP53	chr17	7676007	7676007	G	T	p.S121Y	missense_variant	PASS	0.295082	MUT
TCGA-GU-A42P-01A	TP53	chr17	7674232	7674232	C	T	p.G244D	missense_variant	PASS	0.96	MUT
TCGA-XF-A9SX-01A	TP53	chr17	7674890	7674890	T	C	p.H214R	missense_variant	PASS	0.346154	MUT
TCGA-BT-A20R-01A	TP53	chr17	7675195	7675195	C	G	p.K139N	missense_variant	PASS	0.769231	MUT
TCGA-FD-A3B8-01A	TP53	chr17	7675101	7675101	C	A	p.E171*	stop_gained	PASS	0.0638298	MUT
TCGA-XF-A9SY-01A	TP53	chr17	7675175	7675175	C	T	p.W146*	stop_gained	PASS	0.21875	MUT
TCGA-GD-A6C6-01A	TP53	chr17	7675190	7675190	C	T	p.C141Y	missense_variant	PASS	0.888889	MUT
TCGA-XF-AAMG-01A	TP53	chr17	7673704	7673705	-	C	p.R306Afs*31	frameshift_variant	PASS	0.833333	MUT
TCGA-XF-A9SM-01A	TP53	chr17	7674241	7674241	G	A	p.S241F	missense_variant	PASS	0.185185	MUT
TCGA-XF-A9T6-01A	TP53	chr17	7673826	7673826	A	G	p.L265P	missense_variant	PASS	0.294118	MUT
TCGA-ZF-A9RM-01A	TP53	chr17	7673787	7673787	G	C	p.P278R	missense_variant	PASS	0.956522	MUT
TCGA-ZF-AA5H-01A	TP53	chr17	7673537	7673537	G	A	p.Q331*	stop_gained;splice_region_variant	PASS	0.8	MUT
TCGA-FD-A6TE-01A	TP53	chr17	7674972	7674972	C	T	p.X187_splice	splice_acceptor_variant	PASS	0.934783	MUT
TCGA-FD-A3SR-01A	TP53	chr17	7673786	7673787	-	GGACAGGC	p.G279Pfs*69	frameshift_variant	PASS	0.538462	MUT
TCGA-DK-AA6X-01A	TP53	chr17	7674188	7674188	C	A	p.D259Y	missense_variant	PASS	0.25	MUT
TCGA-XF-AAMQ-01A	TP53	chr17	7673803	7673803	G	A	p.R273C	missense_variant	PASS	0.588235	MUT
TCGA-KQ-A41P-01A	TP53	chr17	7673781	7673781	C	G	p.R280T	missense_variant	PASS	0.844444	MUT
TCGA-HQ-A5NE-01A	TP53	chr17	7676040	7676040	C	A	p.R110L	missense_variant	PASS	0.27	MUT
TCGA-ZF-AA53-01A	TP53	chr17	7676088	7676088	G	C	p.S94*	stop_gained	PASS	0.285714	MUT
TCGA-BT-A2LA-01A	TP53	chr17	7674893	7674893	C	T	p.R213Q	missense_variant	PASS	0.961538	MUT
TCGA-4Z-AA84-01A	TP53	chr17	7673802	7673802	C	A	p.R273L	missense_variant	PASS	0.695652	MUT
TCGA-DK-AA6W-01A	TP53	chr17	7674895	7674895	A	-	p.R213Dfs*34	frameshift_variant	PASS	0.840909	MUT
TCGA-UY-A8OB-01A	TP53	chr17	7674904	7674905	TC	-	p.R209Kfs*6	frameshift_variant	PASS	0.611111	MUT
TCGA-E5-A4U1-01A	TP53	chr17	7673781	7673781	C	G	p.R280T	missense_variant	PASS	0.789474	MUT
TCGA-E7-A4IJ-01A	TP53	chr17	7675120	7675120	C	-	p.K164Nfs*6	frameshift_variant	PASS	0.604651	MUT
TCGA-ZF-A9RG-01A	TP53	chr17	7674950	7674950	A	T	p.L194H	missense_variant	PASS	0.190476	MUT
TCGA-G2-A3IB-01A	TP53	chr17	7673537	7673537	G	A	p.Q331*	stop_gained;splice_region_variant	PASS	0.385542	MUT
TCGA-G2-AA3B-01A	TP53	chr17	7675064	7675064	G	C	p.S183*	stop_gained	PASS	0.826087	MUT
TCGA-DK-A2I1-01A	TP53	chr17	7674957	7674957	G	A	p.Q192*	stop_gained	PASS	0.571429	MUT
TCGA-DK-A1A3-01A	TP53	chr17	7674238	7674238	C	A	p.C242F	missense_variant	PASS	0.173077	MUT
TCGA-UY-A78P-01A	TP53	chr17	7674859	7674859	C	G	p.E224D	missense_variant;splice_region_variant	PASS	0.333333	MUT
TCGA-4Z-AA80-01A	TP53	chr17	7675994	7675994	C	A	p.T125T	splice_region_variant;synonymous_variant	PASS	0.55	MUT
TCGA-GU-AATP-01A	TP53	chr17	7674949	7674965	AAGATGCTGAGGAGGGG	-	p.A189Dfs*14	frameshift_variant	PASS	0.657895	MUT
TCGA-UY-A9PE-01A	TP53	chr17	7673767	7673767	C	A	p.E285*	stop_gained	PASS	0.62	MUT
TCGA-4Z-AA86-01A	TP53	chr17	7673781	7673781	C	G	p.R280T	missense_variant	PASS	0.128205	MUT
TCGA-YF-AA3M-01A	TP53	chr17	7673781	7673781	C	G	p.R280T	missense_variant	PASS	0.73913	MUT
TCGA-UY-A78K-01A	TP53	chr17	7673803	7673803	G	A	p.R273C	missense_variant	PASS	0.5	MUT
TCGA-DK-A3IV-01A	TP53	chr17	7673767	7673767	C	T	p.E285K	missense_variant	PASS	0.454545	MUT
TCGA-ZF-AA4X-01A	TP53	chr17	7673767	7673767	C	T	p.E285K	missense_variant	PASS	0.327273	MUT
TCGA-XF-A9T3-01A	TP53	chr17	7675184	7675184	A	G	p.V143A	missense_variant	PASS	0.432432	MUT
TCGA-ZF-A9RE-01A	TP53	chr17	7673776	7673776	G	A	p.R282W	missense_variant	PASS	0.5	MUT
TCGA-FD-A6TF-01A	TP53	chr17	7674276	7674277	AC	-	p.C229Yfs*10	frameshift_variant	PASS	0.545455	MUT
TCGA-K4-A6FZ-01A	TP53	chr17	7673781	7673781	C	G	p.R280T	missense_variant	PASS	0.385965	MUT
TCGA-GU-A767-01A	TP53	chr17	7673788	7673788	G	C	p.P278A	missense_variant	PASS	0.461538	MUT
TCGA-FD-A3NA-01A	TP53	chr17	7674957	7674957	G	A	p.Q192*	stop_gained	PASS	0.306452	MUT
TCGA-UY-A78M-01A	TP53	chr17	7673781	7673781	C	G	p.R280T	missense_variant	PASS	0.666667	MUT
TCGA-DK-A1A6-01A	TP53	chr17	7675997	7675998	-	C	p.C124Wfs*25	frameshift_variant	PASS	0.752	MUT
TCGA-XF-AAMJ-01A	TP53	chr17	7676263	7676264	GC	-	p.L35Ffs*7	frameshift_variant	PASS	0.221429	MUT
TCGA-GV-A3JZ-01A	TP53	chr17	7674957	7674957	G	A	p.Q192*	stop_gained	PASS	0.916667	MUT
TCGA-DK-A3IM-01A	TP53	chr17	7673803	7673803	G	A	p.R273C	missense_variant	PASS	0.869565	MUT
TCGA-FD-A6TC-01A	TP53	chr17	7674191	7674191	C	T	p.E258K	missense_variant	PASS	0.72	MUT
TCGA-GU-A764-01A	TP53	chr17	7675208	7675208	C	T	p.C135Y	missense_variant	PASS	0.210526	MUT
TCGA-G2-AA3D-01A	TP53	chr17	7675994	7675994	C	A	p.T125T	splice_region_variant;synonymous_variant	PASS	0.6	MUT
TCGA-BT-A3PH-01A	TP53	chr17	7673809	7673809	C	T	p.E271K	missense_variant	PASS	0.863636	MUT
TCGA-DK-A1AB-01A	TP53	chr17	7673767	7673767	C	T	p.E285K	missense_variant	PASS	0.384615	MUT
TCGA-KQ-A41O-01A	TP53	chr17	7673781	7673781	C	T	p.R280K	missense_variant	PASS	0.918919	MUT
TCGA-DK-A3IN-01A	TP53	chr17	7674921	7674921	C	G	p.E204Q	missense_variant	PASS	0.350649	MUT
TCGA-GC-A3OO-01A	TP53	chr17	7674954	7674954	G	A	p.H193Y	missense_variant	PASS	0.290323	MUT
TCGA-DK-AA77-01A	TP53	chr17	7673534	7673534	C	A	p.X331_splice	splice_donor_variant	PASS	0.894737	MUT
TCGA-E7-A6ME-01A	TP53	chr17	7674216	7674216	C	A	p.R249S	missense_variant	PASS	0.633333	MUT
TCGA-XF-A9ST-01A	TP53	chr17	7674935	7674935	C	A	p.G199V	missense_variant	PASS	0.96	MUT
TCGA-GU-A42Q-01A	TP53	chr17	7673534	7673534	C	T	p.X331_splice	splice_donor_variant	PASS	0.382353	MUT
TCGA-UY-A78L-01A	TP53	chr17	7673767	7673767	C	T	p.E285K	missense_variant	PASS	0.64	MUT
TCGA-K4-A5RH-01A	TP53	chr17	7673772	7673772	C	G	p.R283P	missense_variant	PASS	0.460674	MUT
TCGA-KQ-A41S-01A	TP53	chr17	7673537	7673537	G	A	p.Q331*	stop_gained;splice_region_variant	PASS	0.392157	MUT
TCGA-FD-A6TK-01A	TP53	chr17	7669659	7669662	AGGT	-	p.T377Pfs*44	frameshift_variant	PASS	0.134831	MUT
TCGA-C4-A0F7-01A	TP53	chr17	7674250	7674250	C	A	p.C238F	missense_variant	PASS	0.9	MUT
TCGA-G2-A2ES-01A	TP53	chr17	7675088	7675088	C	T	p.R175H	missense_variant	PASS	0.583333	MUT
TCGA-ZF-AA51-01A	TP53	chr17	7673740	7673740	C	A	p.E294*	stop_gained	PASS	0.5	MUT
TCGA-FD-A3SS-01A	TP53	chr17	7675088	7675088	C	T	p.R175H	missense_variant	PASS	0.753846	MUT
TCGA-HQ-A5ND-01A	TP53	chr17	7676531	7676531	G	-	p.L22Yfs*22	frameshift_variant	PASS	0.423077	MUT
TCGA-ZF-A9RD-01A	TP53	chr17	7673809	7673809	C	T	p.E271K	missense_variant	PASS	0.571429	MUT
TCGA-GU-A766-01A	TP53	chr17	7675074	7675074	C	A	p.E180*	stop_gained	PASS	0.288462	MUT
TCGA-G2-A2EL-01A	TP53	chr17	7669692	7669692	T	C	p.X367_splice	splice_acceptor_variant	PASS	0.965517	MUT
TCGA-DK-A1AC-01A	TP53	chr17	7669668	7669668	G	A	p.Q375*	stop_gained	PASS	0.736842	MUT
TCGA-G2-A3IE-01A	TP53	chr17	7673781	7673781	C	T	p.R280K	missense_variant	PASS	0.56	MUT
TCGA-XF-AAML-01A	TP53	chr17	7673781	7673781	C	G	p.R280T	missense_variant	PASS	0.136364	MUT
TCGA-ZF-AA5P-01A	TP53	chr17	7674953	7674953	T	C	p.H193R	missense_variant	PASS	0.136364	MUT
TCGA-XF-AAMF-01A	TP53	chr17	7673809	7673809	C	T	p.E271K	missense_variant	PASS	0.619048	MUT
TCGA-4Z-AA7Q-01A	TP53	chr17	7675216	7675216	C	G	p.K132N	missense_variant	PASS	0.529412	MUT
TCGA-XF-AAN0-01A	TP53	chr17	7675161	7675161	G	A	p.P151S	missense_variant	PASS	0.35	MUT
TCGA-K4-A5RJ-01A	TP53	chr17	7673537	7673537	G	A	p.Q331*	stop_gained;splice_region_variant	PASS	0.296703	MUT
TCGA-ZF-A9RF-01A	TP53	chr17	7673779	7673779	C	G	p.D281H	missense_variant	PASS	0.230769	MUT
TCGA-E5-A4TZ-01A	TP53	chr17	7674233	7674233	C	A	p.G244C	missense_variant	PASS	0.726027	MUT
TCGA-C4-A0EZ-01A	TP53	chr17	7673796	7673796	C	T	p.C275Y	missense_variant	PASS	1	MUT
TCGA-XF-A9T5-01A	TP53	chr17	7675192	7675192	G	-	p.C141Afs*29	frameshift_variant	PASS	0.55814	MUT
TCGA-FD-A3N5-01A	TP53	chr17	7674890	7674890	T	C	p.H214R	missense_variant	PASS	0.753846	MUT
TCGA-DK-AA6U-01A	TP53	chr17	7676056	7676056	C	A	p.G105C	missense_variant	PASS	0.688889	MUT
TCGA-XF-A9SZ-01A	TP53	chr17	7675145	7675145	C	G	p.R156P	missense_variant	PASS	0.212766	MUT
TCGA-UY-A78N-01A	TP53	chr17	7676153	7676153	G	-	p.V73Wfs*50	frameshift_variant	PASS	0.87931	MUT
TCGA-K4-A4AB-01B	TP53	chr17	7675113	7675113	G	A	p.Q167*	stop_gained	PASS	0.757009	MUT
TCGA-FD-A6TD-01A	TP53	chr17	7675130	7675130	G	A	p.A161V	missense_variant	PASS	0.372549	MUT
TCGA-XF-AAMT-01A	TP53	chr17	7673767	7673767	C	T	p.E285K	missense_variant	PASS	0.413793	MUT
TCGA-LD-A74U-01A	TP53	chr17	7673781	7673781	C	T	p.R280K	missense_variant	PASS	0.285714	MUT
TCGA-C8-A1HJ-01A	TP53	chr17	7674945	7674945	G	A	p.R196*	stop_gained	PASS	0.596774	MUT
TCGA-AO-A03L-01A	TP53	chr17	7674180	7674180	C	T	p.X261_splice	splice_donor_variant	PASS	0.5	MUT
TCGA-AO-A03R-01A	TP53	chr17	7673826	7673826	A	C	p.L265R	missense_variant	PASS	0.360759	MUT
TCGA-A8-A09N-01A	TP53	chr17	7674953	7674953	T	C	p.H193R	missense_variant	PASS	0.734177	MUT
TCGA-E2-A1LK-01A	TP53	chr17	7676114	7676115	-	G	p.A86Cfs*63	frameshift_variant	PASS	0.805556	MUT
TCGA-E2-A15E-01A	TP53	chr17	7674953	7674953	T	C	p.H193R	missense_variant	PASS	0.319048	MUT
TCGA-GM-A2DB-01A	TP53	chr17	7673740	7673740	C	A	p.E294*	stop_gained	PASS	0.344828	MUT
TCGA-A7-A0CE-01A	TP53	chr17	7675149	7675149	T	G	p.T155P	missense_variant	PASS	0.8375	MUT
TCGA-C8-A12W-01A	TP53	chr17	7674954	7674954	G	A	p.H193Y	missense_variant	PASS	0.642105	MUT
TCGA-LL-A5YO-01A	TP53	chr17	7674950	7674950	A	C	p.L194R	missense_variant	PASS	0.195122	MUT
TCGA-BH-A0BW-01A	TP53	chr17	7675994	7675994	C	G	p.T125T	splice_region_variant;synonymous_variant	PASS	0.363636	MUT
TCGA-BH-A0BR-01A	TP53	chr17	7673800	7673800	C	A	p.V274F	missense_variant	PASS	0.358896	MUT
TCGA-A2-A0YH-01A	TP53	chr17	7673787	7673787	G	A	p.P278L	missense_variant	PASS	0.436364	MUT
TCGA-E9-A6HE-01A	TP53	chr17	7673704	7673704	G	A	p.R306*	stop_gained	PASS	0.194444	MUT
TCGA-E9-A226-01A	TP53	chr17	7675146	7675158	GGGTGCCGGGCGG	-	p.P152Afs*14	frameshift_variant	PASS	0.5	MUT
TCGA-EW-A1OZ-01A	TP53	chr17	7674191	7674191	C	A	p.E258*	stop_gained	PASS	0.730769	MUT
TCGA-A8-A07B-01A	TP53	chr17	7675091	7675119	CTCACAACCTCCGTCATGTGCTGTGACTG	-	p.Q165Afs*6	frameshift_variant	PASS	0.486486	MUT
TCGA-GM-A2DH-01A	TP53	chr17	7673537	7673537	G	A	p.Q331*	stop_gained;splice_region_variant	PASS	0.345133	MUT
TCGA-A7-A26F-01A	TP53	chr17	7675085	7675085	C	A	p.C176F	missense_variant	PASS	0.318182	MUT
TCGA-E9-A248-01A	TP53	chr17	7676026	7676026	G	-	p.H115Ifs*8	frameshift_variant	PASS	0.275862	MUT
TCGA-AN-A0AJ-01A	TP53	chr17	7676046	7676046	C	-	p.G108Vfs*15	frameshift_variant	PASS	0.625668	MUT
TCGA-A7-A13D-01A	TP53	chr17	7674870	7674870	C	A	p.E221*	stop_gained	PASS	0.576471	MUT
TCGA-AN-A0AR-01A	TP53	chr17	7675098	7675101	CCTC	-	p.E171Lfs*2	frameshift_variant	PASS	0.901235	MUT
TCGA-AR-A1AQ-01A	TP53	chr17	7670685	7670685	G	-	p.R342Efs*3	frameshift_variant	PASS	0.3	MUT
TCGA-AR-A0U2-01A	TP53	chr17	7675085	7675085	C	A	p.C176F	missense_variant	PASS	0.783784	MUT
TCGA-A7-A6VW-01A	TP53	chr17	7675076	7675076	T	C	p.H179R	missense_variant	PASS	0.772727	MUT
TCGA-A7-A6VX-01A	TP53	chr17	7674214	7674214	G	A	p.P250L	missense_variant	PASS	0.520833	MUT
TCGA-A8-A07O-01A	TP53	chr17	7675993	7675993	C	T	p.X125_splice	splice_donor_variant	PASS	0.373684	MUT
TCGA-A8-A06Z-01A	TP53	chr17	7675229	7675229	G	-	p.P128Lfs*42	frameshift_variant	PASS	0.886792	MUT
TCGA-C8-A12K-01A	TP53	chr17	7674947	7674947	A	G	p.I195T	missense_variant	PASS	0.385475	MUT
TCGA-A2-A0YJ-01A	TP53	chr17	7670685	7670685	G	A	p.R342*	stop_gained	PASS	0.615385	MUT
TCGA-BH-A0GY-01A	TP53	chr17	7675088	7675088	C	T	p.R175H	missense_variant	PASS	0.520833	MUT
TCGA-AR-A0TP-01A	TP53	chr17	7673802	7673802	C	G	p.R273P	missense_variant	PASS	0.804348	MUT
TCGA-C8-A134-01A	TP53	chr17	7673802	7673802	C	T	p.R273H	missense_variant	PASS	0.479167	MUT
TCGA-AC-A5EH-01A	TP53	chr17	7674950	7674950	A	C	p.L194R	missense_variant	PASS	0.454545	MUT
TCGA-C8-A27B-01A	TP53	chr17	7674953	7674953	T	C	p.H193R	missense_variant	PASS	0.627907	MUT
TCGA-BH-A18V-01A	TP53	chr17	7676203	7676203	C	A	p.E56*	stop_gained	PASS	0.636364	MUT
TCGA-A2-A0SV-01A	TP53	chr17	7676025	7676033	TGCAAGAAG	-	p.F113_H115del	inframe_deletion	PASS	0.533333	MUT
TCGA-AR-A0TX-01A	TP53	chr17	7674917	7674917	T	C	p.Y205C	missense_variant	PASS	0.211382	MUT
TCGA-AO-A128-01A	TP53	chr17	7670685	7670685	G	A	p.R342*	stop_gained	PASS	0.297619	MUT
TCGA-AR-A0U3-01A	TP53	chr17	7675111	7675111	C	-	p.Q167Hfs*3	frameshift_variant	PASS	0.810811	MUT
TCGA-BH-A203-01A	TP53	chr17	7673802	7673802	C	T	p.R273H	missense_variant	PASS	0.465116	MUT
TCGA-AC-A62X-01A	TP53	chr17	7674947	7674947	A	G	p.I195T	missense_variant	PASS	0.738095	MUT
TCGA-AR-A251-01A	TP53	chr17	7673767	7673767	C	T	p.E285K	missense_variant	PASS	0.782609	MUT
TCGA-PL-A8LZ-01A	TP53	chr17	7675088	7675088	C	T	p.R175H	missense_variant	PASS	0.318182	MUT
TCGA-A2-A0CL-01A	TP53	chr17	7673802	7673802	C	A	p.R273L	missense_variant	PASS	0.175115	MUT
TCGA-S3-AA0Z-01A	TP53	chr17	7675232	7675232	G	T	p.S127Y	missense_variant	PASS	0.925	MUT
TCGA-AC-A3OD-01A	TP53	chr17	7675182	7675182	G	A	p.Q144*	stop_gained	PASS	0.25	MUT
TCGA-D8-A142-01A	TP53	chr17	7673788	7673788	G	C	p.P278A	missense_variant	PASS	0.510309	MUT
TCGA-C8-A1HK-01A	TP53	chr17	7673782	7673782	T	A	p.R280*	stop_gained	PASS	0.833333	MUT
TCGA-E9-A1N9-01A	TP53	chr17	7674945	7674945	G	A	p.R196*	stop_gained	PASS	0.578947	MUT
TCGA-S3-AA10-01A	TP53	chr17	7676017	7676018	-	C	p.T118Dfs*31	frameshift_variant	PASS	0.473282	MUT
TCGA-E9-A243-01A	TP53	chr17	7674872	7674872	T	G	p.Y220S	missense_variant	PASS	0.13	MUT
TCGA-E2-A14R-01A	TP53	chr17	7674947	7674947	A	G	p.I195T	missense_variant	PASS	0.690196	MUT
TCGA-A2-A0SX-01A	TP53	chr17	7674935	7674935	C	A	p.G199V	missense_variant	PASS	0.47619	MUT
TCGA-BH-A0RX-01A	TP53	chr17	7670685	7670685	G	A	p.R342*	stop_gained	PASS	0.150943	MUT
TCGA-E2-A159-01A	TP53	chr17	7674885	7674885	C	T	p.V216M	missense_variant	PASS	0.322259	MUT
TCGA-BH-A0B9-01A	TP53	chr17	7673788	7673788	G	T	p.P278T	missense_variant	PASS	0.5	MUT
TCGA-A2-A0T2-01A	TP53	chr17	7674872	7674872	T	C	p.Y220C	missense_variant	PASS	0.689655	MUT
TCGA-AR-A24K-01A	TP53	chr17	7676042	7676043	-	AA	p.R110Sfs*14	frameshift_variant	PASS	0.95	MUT
TCGA-C8-A26W-01A	TP53	chr17	7673802	7673802	C	A	p.R273L	missense_variant	PASS	0.392857	MUT
TCGA-D8-A1XZ-01A	TP53	chr17	7675113	7675113	G	A	p.Q167*	stop_gained	PASS	0.727273	MUT
TCGA-AR-A1AP-01A	TP53	chr17	7674945	7674945	G	A	p.R196*	stop_gained	PASS	0.666667	MUT
TCGA-AR-A24T-01A	TP53	chr17	7673802	7673802	C	T	p.R273H	missense_variant	PASS	0.295455	MUT
TCGA-D8-A147-01A	TP53	chr17	7675085	7675085	C	A	p.C176F	missense_variant	PASS	0.573529	MUT
TCGA-B6-A0IJ-01A	TP53	chr17	7674872	7674872	T	C	p.Y220C	missense_variant	PASS	0.442857	MUT
TCGA-AO-A124-01A	TP53	chr17	7674894	7674894	G	A	p.R213*	stop_gained	PASS	0.831325	MUT
TCGA-D8-A1J9-01A	TP53	chr17	7675095	7675095	C	A	p.V173L	missense_variant	PASS	0.5	MUT
TCGA-AR-A1AJ-01A	TP53	chr17	7673802	7673802	C	T	p.R273H	missense_variant	PASS	0.196203	MUT
TCGA-AC-A6IW-01A	TP53	chr17	7675088	7675088	C	T	p.R175H	missense_variant	PASS	0.522727	MUT
TCGA-B6-A0RH-01A	TP53	chr17	7674872	7674872	T	G	p.Y220S	missense_variant	PASS	0.519084	MUT
TCGA-A2-A0T1-01A	TP53	chr17	7673803	7673803	G	A	p.R273C	missense_variant	PASS	0.177419	MUT
TCGA-BH-A1EY-01A	TP53	chr17	7675235	7675235	T	C	p.Y126C	missense_variant;splice_region_variant	PASS	0.510638	MUT
TCGA-E2-A574-01A	TP53	chr17	7673834	7673840	ACCACTA	-	p.X261_splice	splice_acceptor_variant;coding_sequence_variant;intron_variant	PASS	0.4	MUT
TCGA-AN-A0XT-01A	TP53	chr17	7675237	7675237	C	T	p.X126_splice	splice_acceptor_variant	PASS	0.733333	MUT
TCGA-E2-A1L7-01A	TP53	chr17	7674200	7674200	T	A	p.I255F	missense_variant	PASS	0.478261	MUT
TCGA-A8-A07U-01A	TP53	chr17	7673545	7673545	A	-	p.F328Sfs*17	frameshift_variant	PASS	0.138235	MUT
TCGA-AO-A0JB-01A	TP53	chr17	7674894	7674894	G	A	p.R213*	stop_gained	PASS	0.568627	MUT
TCGA-E2-A1B1-01A	TP53	chr17	7676399	7676399	G	A	p.P27S	missense_variant	PASS	0.2	MUT
TCGA-EW-A2FR-01A	TP53	chr17	7675088	7675088	C	T	p.R175H	missense_variant	PASS	0.206897	MUT
TCGA-BH-A209-01A	TP53	chr17	7675231	7675241	GGAGTACTGTA	-	p.X126_splice	splice_acceptor_variant;coding_sequence_variant;intron_variant	PASS	0.166667	MUT
TCGA-AN-A0AS-01A	TP53	chr17	7676038	7676040	GAC	-	p.R110del	inframe_deletion	PASS	0.493562	MUT
TCGA-BH-A0C0-01A	TP53	chr17	7676041	7676041	G	-	p.R110Vfs*13	frameshift_variant	PASS	0.330049	MUT
TCGA-AQ-A04H-01B	TP53	chr17	7674941	7674941	A	C	p.V197G	missense_variant	PASS	0.72549	MUT
TCGA-BH-A1F6-01A	TP53	chr17	7675233	7675233	A	G	p.S127P	missense_variant	PASS	0.481481	MUT
TCGA-E9-A1NF-01A	TP53	chr17	7676031	7676031	A	C	p.F113C	missense_variant	PASS	0.4	MUT
TCGA-D8-A1XJ-01A	TP53	chr17	7673776	7673776	G	C	p.R282G	missense_variant	PASS	0.603175	MUT
TCGA-BH-A5IZ-01A	TP53	chr17	7673802	7673802	C	T	p.R273H	missense_variant	PASS	0.571429	MUT
TCGA-A2-A3Y0-01A	TP53	chr17	7670685	7670685	G	A	p.R342*	stop_gained	PASS	0.428571	MUT
TCGA-BH-A0BT-01A	TP53	chr17	7675140	7675140	G	C	p.R158G	missense_variant	PASS	0.820896	MUT
TCGA-E9-A1ND-01A	TP53	chr17	7674872	7674872	T	C	p.Y220C	missense_variant	PASS	0.294118	MUT
TCGA-E2-A150-01A	TP53	chr17	7675084	7675084	G	T	p.C176*	stop_gained	PASS	0.558824	MUT
TCGA-AR-A1AN-01A	TP53	chr17	7676041	7676041	G	-	p.R110Vfs*13	frameshift_variant	PASS	0.333333	MUT
TCGA-3C-AALI-01A	TP53	chr17	7675064	7675064	G	T	p.S183*	stop_gained	PASS	0.656357	MUT
TCGA-A2-A0EQ-01A	TP53	chr17	7675125	7675127	AGA	-	p.I162_Y163delinsN	inframe_deletion	PASS	0.282407	MUT
TCGA-E2-A1IO-01A	TP53	chr17	7674960	7674961	-	A	p.P191Sfs*18	frameshift_variant	PASS	0.26087	MUT
TCGA-BH-A0HX-01A	TP53	chr17	7675207	7675207	G	C	p.C135W	missense_variant	PASS	0.716216	MUT
TCGA-AR-A24P-01A	TP53	chr17	7674262	7674262	T	C	p.Y234C	missense_variant	PASS	0.428571	MUT
TCGA-C8-A135-01A	TP53	chr17	7674240	7674240	G	-	p.C242Afs*5	frameshift_variant	PASS	0.27907	MUT
TCGA-A7-A13E-01A	TP53	chr17	7675088	7675088	C	T	p.R175H	missense_variant	PASS	0.2	MUT
TCGA-E2-A15M-01A	TP53	chr17	7675224	7675224	G	C	p.L130V	missense_variant	PASS	0.223077	MUT
TCGA-B6-A0RE-01A	TP53	chr17	7673713	7673713	T	-	p.S303Afs*42	frameshift_variant	PASS	0.547368	MUT
TCGA-BH-A0BP-01A	TP53	chr17	7675216	7675216	C	G	p.K132N	missense_variant	PASS	0.275862	MUT
TCGA-B6-A0RU-01A	TP53	chr17	7674945	7674945	G	A	p.R196*	stop_gained	PASS	0.409524	MUT
TCGA-A7-A2KD-01A	TP53	chr17	7676091	7676092	AG	-	p.L93Vfs*55	frameshift_variant	PASS	0.631579	MUT
TCGA-BH-A0B0-01A	TP53	chr17	7675088	7675088	C	T	p.R175H	missense_variant	PASS	0.333333	MUT
TCGA-AQ-A04J-01A	TP53	chr17	7676037	7676037	A	G	p.L111P	missense_variant	PASS	0.266667	MUT
TCGA-A8-A06U-01A	TP53	chr17	7674904	7674905	TC	-	p.R209Kfs*6	frameshift_variant	PASS	0.642857	MUT
TCGA-A8-A092-01A	TP53	chr17	7674250	7674250	C	T	p.C238Y	missense_variant	PASS	0.648148	MUT
TCGA-B6-A409-01A	TP53	chr17	7674207	7674208	-	A	p.T253Hfs*11	frameshift_variant	PASS	0.375	MUT
TCGA-A8-A075-01A	TP53	chr17	7675052	7675052	C	A	p.X187_splice	splice_donor_variant	PASS	0.569231	MUT
TCGA-BH-A18U-01A	TP53	chr17	7673749	7673767	TGCGGAGATTCTCTTCCTC	-	p.E285Rfs*54	frameshift_variant	PASS	0.697842	MUT
TCGA-C8-A138-01A	TP53	chr17	7673606	7673607	GT	-	p.L308Afs*28	frameshift_variant;splice_region_variant	PASS	0.547619	MUT
TCGA-B6-A1KF-01A	TP53	chr17	7675993	7675993	C	-	p.X125_splice	splice_donor_variant	PASS	0.923077	MUT
TCGA-B6-A1KN-01A	TP53	chr17	7673826	7673826	A	G	p.L265P	missense_variant	PASS	0.586207	MUT
TCGA-GM-A3XL-01A	TP53	chr17	7675144	7675146	GCG	-	p.R156del	inframe_deletion	PASS	0.485714	MUT
TCGA-OL-A5RY-01A	TP53	chr17	7675075	7675075	A	T	p.H179Q	missense_variant	PASS	0.176471	MUT
TCGA-E2-A152-01A	TP53	chr17	7675218	7675218	T	C	p.K132E	missense_variant	PASS	0.504425	MUT
TCGA-AR-A1AR-01A	TP53	chr17	7676101	7676101	A	-	p.S90Pfs*33	frameshift_variant	PASS	0.4375	MUT
TCGA-A2-A0YM-01A	TP53	chr17	7670712	7670712	G	-	p.R333Vfs*12	frameshift_variant	PASS	0.588235	MUT
TCGA-AO-A03O-01A	TP53	chr17	7675088	7675088	C	T	p.R175H	missense_variant	PASS	0.723404	MUT
TCGA-A2-A04T-01A	TP53	chr17	7673802	7673802	C	T	p.R273H	missense_variant	PASS	0.616725	MUT
TCGA-A1-A0SO-01A	TP53	chr17	7674872	7674872	T	C	p.Y220C	missense_variant	PASS	0.867403	MUT
TCGA-LL-A8F5-01A	TP53	chr17	7673802	7673802	C	A	p.R273L	missense_variant	PASS	0.526316	MUT
TCGA-AR-A2LH-01A	TP53	chr17	7673802	7673802	C	T	p.R273H	missense_variant	PASS	0.0923077	MUT
TCGA-A7-A0DA-01A	TP53	chr17	7674947	7674947	A	G	p.I195T	missense_variant	PASS	0.539432	MUT
TCGA-C8-A26V-01A	TP53	chr17	7674268	7674268	A	C	p.I232S	missense_variant	PASS	0.636364	MUT
TCGA-C8-A131-01A	TP53	chr17	7675088	7675088	C	T	p.R175H	missense_variant	PASS	0.346939	MUT
TCGA-A8-A06O-01A	TP53	chr17	7673784	7673784	C	T	p.G279E	missense_variant	PASS	0.536232	MUT
TCGA-A8-A09X-01A	TP53	chr17	7674225	7674225	C	T	p.M246I	missense_variant	PASS	0.26087	MUT
TCGA-A2-A0CM-01A	TP53	chr17	7674921	7674921	C	-	p.E204Sfs*43	frameshift_variant	PASS	0.502564	MUT
TCGA-E2-A1IN-01A	TP53	chr17	7675142	7675142	A	C	p.V157G	missense_variant	PASS	0.684211	MUT
TCGA-A2-A3XV-01A	TP53	chr17	7675208	7675208	C	A	p.C135F	missense_variant	PASS	0.555556	MUT
TCGA-AR-A24U-01A	TP53	chr17	7676218	7676218	C	A	p.E51*	stop_gained	PASS	0.137931	MUT
TCGA-A2-A0D2-01A	TP53	chr17	7673567	7673577	TCTTCTTTGGC	-	p.P318Tfs*15	frameshift_variant	PASS	0.255747	MUT
TCGA-AR-A0TS-01A	TP53	chr17	7674939	7674939	C	A	p.E198*	stop_gained	PASS	0.238411	MUT
TCGA-HN-A2NL-01A	TP53	chr17	7675184	7675185	-	CAGGGCAGGTCTTGGC	p.V143Gfs*11	frameshift_variant	PASS	0.391304	MUT
TCGA-D8-A1JF-01A	TP53	chr17	7675076	7675076	T	C	p.H179R	missense_variant	PASS	0.571429	MUT
TCGA-D8-A1JK-01A	TP53	chr17	7673534	7673534	C	T	p.X331_splice	splice_donor_variant	PASS	0.533835	MUT
TCGA-Z7-A8R6-01A	TP53	chr17	7673767	7673767	C	T	p.E285K	missense_variant	PASS	0.904762	MUT
TCGA-D8-A143-01A	TP53	chr17	7673533	7673533	A	C	p.X331_splice	splice_donor_variant	PASS	0.801775	MUT
TCGA-B6-A0IE-01A	TP53	chr17	7673700	7673700	C	T	p.X307_splice	splice_donor_variant	PASS	0.466443	MUT
TCGA-A2-A0YE-01A	TP53	chr17	7675127	7675127	A	-	p.I162Tfs*8	frameshift_variant	PASS	0.643478	MUT
TCGA-AO-A1KR-01A	TP53	chr17	7675096	7675113	AACCTCCGTCATGTGCTG	-	p.Q167_V172del	inframe_deletion	PASS	0.375	MUT
TCGA-A7-A26I-01A	TP53	chr17	7673823	7673823	C	T	p.G266E	missense_variant	PASS	0.605263	MUT
TCGA-A2-A3XX-01A	TP53	chr17	7676037	7676037	A	G	p.L111P	missense_variant	PASS	0.677419	MUT
TCGA-D8-A1XW-01A	TP53	chr17	7675236	7675236	A	T	p.Y126N	missense_variant;splice_region_variant	PASS	0.615385	MUT
TCGA-B6-A401-01A	TP53	chr17	7675088	7675088	C	T	p.R175H	missense_variant	PASS	0.6	MUT
TCGA-A2-A04W-01A	TP53	chr17	7673806	7673806	C	T	p.V272M	missense_variant	PASS	0.344086	MUT
TCGA-E9-A1RH-01A	TP53	chr17	7670694	7670694	C	-	p.E339Rfs*6	frameshift_variant	PASS	0.478261	MUT
TCGA-BH-A0WA-01A	TP53	chr17	7674241	7674241	G	C	p.S241C	missense_variant	PASS	0.581395	MUT
TCGA-C8-A8HP-01A	TP53	chr17	7675206	7675206	G	A	p.Q136*	stop_gained	PASS	0.1	MUT
TCGA-A2-A4S3-01A	TP53	chr17	7675218	7675218	T	C	p.K132E	missense_variant	PASS	0.387097	MUT
TCGA-E9-A244-01A	TP53	chr17	7675088	7675088	C	T	p.R175H	missense_variant	PASS	0.65	MUT
TCGA-E2-A1LL-01A	TP53	chr17	7676097	7676097	C	T	p.W91*	stop_gained	PASS	0.1875	MUT
TCGA-E9-A1N8-01A	TP53	chr17	7674196	7674197	-	T	p.T256Nfs*8	frameshift_variant	PASS	0.722222	MUT
TCGA-C8-A27A-01A	TP53	chr17	7674935	7674935	C	A	p.G199V	missense_variant	PASS	0.821429	MUT
TCGA-E2-A14P-01A	TP53	chr17	7675143	7675143	C	A	p.V157F	missense_variant	PASS	0.480769	MUT
TCGA-BH-A0BZ-01A	TP53	chr17	7674927	7675013	GCAAATTTCCTTCCACTCGGATAAGATGCTGAGGAGGGGCCAGACCTAAGAGCAATCAGTGAGGAATCAGAGGCCTGGGGACCCTGG	-	p.X187_splice	splice_acceptor_variant;coding_sequence_variant;intron_variant	PASS	0.129747	MUT
TCGA-E2-A9RU-01A	TP53	chr17	7676031	7676031	A	C	p.F113C	missense_variant	PASS	0.34375	MUT
TCGA-D8-A13Y-01A	TP53	chr17	7675185	7675200	CAGGGCAGGTCTTGGC	-	p.A138Cfs*27	frameshift_variant	PASS	0.836066	MUT
TCGA-A2-A4S1-01A	TP53	chr17	7673780	7673780	T	G	p.R280S	missense_variant	PASS	0.44186	MUT
TCGA-D8-A1JG-01B	TP53	chr17	7673755	7673756	-	ATTCTCTTCCTCTGTGCGCCGCGGAA	p.L289Ffs*65	frameshift_variant	PASS	0.406977	MUT
TCGA-D8-A1X5-01A	TP53	chr17	7674250	7674250	C	A	p.C238F	missense_variant	PASS	0.555556	MUT
TCGA-UU-A93S-01A	TP53	chr17	7675205	7675205	T	G	p.Q136P	missense_variant	PASS	0.666667	MUT
TCGA-A8-A081-01A	TP53	chr17	7675190	7675190	C	T	p.C141Y	missense_variant	PASS	0.680556	MUT
TCGA-A2-A0YT-01A	TP53	chr17	7674199	7674199	A	C	p.I255S	missense_variant	PASS	0.731707	MUT
TCGA-A1-A0SP-01A	TP53	chr17	7675064	7675064	G	C	p.S183*	stop_gained	PASS	0.514706	MUT
TCGA-EW-A1OY-01A	TP53	chr17	7674957	7674957	G	A	p.Q192*	stop_gained	PASS	0.842105	MUT
TCGA-A2-A0CW-01A	TP53	chr17	7674945	7674945	G	A	p.R196*	stop_gained	PASS	0.541935	MUT
TCGA-E2-A1B6-01A	TP53	chr17	7670685	7670685	G	A	p.R342*	stop_gained	PASS	0.102041	MUT
TCGA-AN-A0G0-01A	TP53	chr17	7670685	7670685	G	A	p.R342*	stop_gained	PASS	0.694915	MUT
TCGA-A1-A0SK-01A	TP53	chr17	7675214	7675214	A	T	p.M133K	missense_variant	PASS	0.983051	MUT
TCGA-A7-A4SE-01A	TP53	chr17	7673838	7673838	C	A	p.X261_splice	splice_acceptor_variant	PASS	0.658537	MUT
TCGA-A2-A04P-01A	TP53	chr17	7676046	7676046	C	-	p.G108Vfs*15	frameshift_variant	PASS	0.589744	MUT
TCGA-B6-A0RT-01A	TP53	chr17	7673788	7673788	G	T	p.P278T	missense_variant	PASS	0.0748663	MUT
TCGA-BH-A1FE-01A	TP53	chr17	7674223	7674223	T	A	p.N247I	missense_variant	PASS	0.193548	MUT
TCGA-D8-A27M-01A	TP53	chr17	7674945	7674945	G	A	p.R196*	stop_gained	PASS	0.358491	MUT
TCGA-AR-A1AX-01A	TP53	chr17	7676037	7676037	A	T	p.L111Q	missense_variant	PASS	0.109091	MUT
TCGA-D8-A1XQ-01A	TP53	chr17	7674209	7674209	G	-	p.L252Sfs*93	frameshift_variant	PASS	0.635135	MUT
TCGA-A7-A26G-01A	TP53	chr17	7674873	7674873	A	G	p.Y220H	missense_variant	PASS	0.316667	MUT
TCGA-AR-A1AW-01A	TP53	chr17	7673803	7673803	G	A	p.R273C	missense_variant	PASS	0.370892	MUT
TCGA-D8-A1JM-01A	TP53	chr17	7673802	7673802	C	T	p.R273H	missense_variant	PASS	0.670455	MUT
TCGA-EW-A1P4-01A	TP53	chr17	7675076	7675076	T	C	p.H179R	missense_variant	PASS	0.607143	MUT
TCGA-BH-A1FD-01A	TP53	chr17	7675095	7675095	C	G	p.V173L	missense_variant	PASS	0.5625	MUT
TCGA-AN-A04D-01A	TP53	chr17	7676208	7676218	AACCATTGTTC	-	p.E51Hfs*2	frameshift_variant	PASS	0.0428571	MUT
TCGA-A8-A09Q-01A	TP53	chr17	7674857	7674857	A	T	p.X224_splice	splice_donor_variant	PASS	0.613636	MUT
TCGA-AR-A1AH-01A	TP53	chr17	7676046	7676047	CC	-	p.G108Ffs*40	frameshift_variant	PASS	0.75	MUT
TCGA-EW-A1P8-01A	TP53	chr17	7673776	7673776	G	A	p.R282W	missense_variant	PASS	0.583333	MUT
TCGA-B6-A0I2-01A	TP53	chr17	7675128	7675129	-	GGCCA	p.I162Wfs*10	frameshift_variant	PASS	0.37963	MUT
TCGA-C8-A12L-01A	TP53	chr17	7674250	7674250	C	A	p.C238F	missense_variant	PASS	0.415584	MUT
TCGA-LL-A6FR-01A	TP53	chr17	7673802	7673802	C	T	p.R273H	missense_variant	PASS	0.613636	MUT
TCGA-BH-A0AW-01A	TP53	chr17	7673811	7673811	A	G	p.F270S	missense_variant	PASS	0.481013	MUT
TCGA-D8-A27N-01A	TP53	chr17	7675088	7675088	C	T	p.R175H	missense_variant	PASS	0.75	MUT
TCGA-C8-A12V-01A	TP53	chr17	7675237	7675237	C	T	p.X126_splice	splice_acceptor_variant	PASS	0.0684932	MUT
TCGA-OL-A5D7-01A	TP53	chr17	7673806	7673806	C	T	p.V272M	missense_variant	PASS	0.529412	MUT
TCGA-C8-A12T-01A	TP53	chr17	7676065	7676065	T	-	p.T102Pfs*21	frameshift_variant	PASS	0.266667	MUT
TCGA-AC-A5XU-01A	TP53	chr17	7670684	7670684	C	G	p.R342P	missense_variant	PASS	0.5	MUT
TCGA-AR-A254-01A	TP53	chr17	7675997	7675997	G	T	p.C124*	stop_gained	PASS	0.545455	MUT
TCGA-B6-A0RS-01A	TP53	chr17	7673803	7673803	G	A	p.R273C	missense_variant	PASS	0.395604	MUT
TCGA-GM-A2DD-01A	TP53	chr17	7675088	7675088	C	T	p.R175H	missense_variant	PASS	0.416667	MUT
TCGA-A8-A08X-01A	TP53	chr17	7675085	7675085	C	A	p.C176F	missense_variant	PASS	0.309091	MUT
TCGA-D8-A1JL-01A	TP53	chr17	7674953	7674953	T	A	p.H193L	missense_variant	PASS	0.428571	MUT
TCGA-A7-A4SD-01A	TP53	chr17	7674252	7674252	C	T	p.M237I	missense_variant	PASS	0.489796	MUT
TCGA-A8-A08R-01A	TP53	chr17	7674248	7674249	-	A	p.N239*	frameshift_variant	PASS	0.364964	MUT
TCGA-BH-A208-01A	TP53	chr17	7674972	7674972	C	G	p.X187_splice	splice_acceptor_variant	PASS	0.214286	MUT
TCGA-A2-A0ST-01A	TP53	chr17	7675124	7675124	T	C	p.Y163C	missense_variant	PASS	0.0892857	MUT
TCGA-E2-A1B0-01A	TP53	chr17	7675216	7675216	C	G	p.K132N	missense_variant	PASS	0.511111	MUT
TCGA-AN-A04C-01A	TP53	chr17	7675076	7675076	T	C	p.H179R	missense_variant	PASS	0.674797	MUT
TCGA-D8-A13Z-01A	TP53	chr17	7675190	7675190	C	T	p.C141Y	missense_variant	PASS	0.4	MUT
TCGA-E2-A158-01A	TP53	chr17	7674947	7674947	A	G	p.I195T	missense_variant	PASS	0.819277	MUT
TCGA-GM-A2DL-01A	TP53	chr17	7673777	7673777	G	T	p.D281E	missense_variant	PASS	0.282609	MUT
TCGA-BH-A0DL-01A	TP53	chr17	7673763	7673763	T	G	p.E286A	missense_variant	PASS	0.392344	MUT
TCGA-PL-A8LV-01A	TP53	chr17	7673796	7673796	C	T	p.C275Y	missense_variant	PASS	0.416667	MUT
TCGA-BH-A0B3-01A	TP53	chr17	7674885	7674885	C	T	p.V216M	missense_variant	PASS	0.504505	MUT
TCGA-AO-A0JE-01A	TP53	chr17	7674872	7674872	T	C	p.Y220C	missense_variant	PASS	0.297872	MUT
TCGA-E2-A1LH-01A	TP53	chr17	7675217	7675217	T	G	p.K132T	missense_variant	PASS	0.234043	MUT
TCGA-C8-A1HF-01A	TP53	chr17	7675077	7675077	G	A	p.H179Y	missense_variant	PASS	0.614035	MUT
TCGA-C8-A278-01A	TP53	chr17	7675109	7675109	T	G	p.H168P	missense_variant	PASS	0.25	MUT
TCGA-D8-A27F-01A	TP53	chr17	7674240	7674240	G	-	p.C242Afs*5	frameshift_variant	PASS	0.795181	MUT
TCGA-A7-A6VV-01A	TP53	chr17	7676215	7676215	G	A	p.Q52*	stop_gained	PASS	0.5625	MUT
TCGA-EW-A1P1-01A	TP53	chr17	7673802	7673802	C	T	p.R273H	missense_variant	PASS	0.0909091	MUT
TCGA-AO-A0J6-01A	TP53	chr17	7674900	7674900	T	-	p.T211Lfs*36	frameshift_variant	PASS	0.699029	MUT
TCGA-BH-A1F2-01A	TP53	chr17	7673767	7673767	C	T	p.E285K	missense_variant	PASS	0.552381	MUT
TCGA-OL-A66I-01A	TP53	chr17	7670685	7670685	G	A	p.R342*	stop_gained	PASS	0.222222	MUT
TCGA-A2-A0SW-01A	TP53	chr17	7673803	7673803	G	A	p.R273C	missense_variant	PASS	0.444444	MUT
TCGA-AC-A2QH-01A	TP53	chr17	7673779	7673779	C	A	p.D281Y	missense_variant	PASS	0.936508	MUT
TCGA-OL-A5RW-01A	TP53	chr17	7674904	7674905	TC	-	p.R209Kfs*6	frameshift_variant	PASS	0.892857	MUT
TCGA-A2-A0D1-01A	TP53	chr17	7673537	7673537	G	A	p.Q331*	stop_gained;splice_region_variant	PASS	0.784689	MUT
TCGA-AC-A23C-01A	TP53	chr17	7675090	7675090	C	-	p.R174Sfs*73	frameshift_variant	PASS	0.2	MUT
TCGA-E9-A3HO-01A	TP53	chr17	7676267	7676280	GGGGGACTGTAGAT	-	p.X33_splice	splice_acceptor_variant;coding_sequence_variant;intron_variant	PASS	0.833333	MUT
TCGA-AR-A1AS-01A	TP53	chr17	7675088	7675088	C	T	p.R175H	missense_variant	PASS	0.512821	MUT
TCGA-AR-A24S-01A	TP53	chr17	7673778	7673778	T	A	p.D281V	missense_variant	PASS	0.535714	MUT
TCGA-EW-A1PA-01A	TP53	chr17	7674894	7674894	G	A	p.R213*	stop_gained	PASS	0.461538	MUT
TCGA-AO-A0JD-01A	TP53	chr17	7674953	7674953	T	A	p.H193L	missense_variant	PASS	0.525	MUT
TCGA-LL-A5YP-01A	TP53	chr17	7673781	7673781	C	T	p.R280K	missense_variant	PASS	0.62069	MUT
TCGA-AC-A7VC-01A	TP53	chr17	7673788	7673788	G	A	p.P278S	missense_variant	PASS	0.769231	MUT
TCGA-BH-A0B7-01A	TP53	chr17	7674972	7674972	C	T	p.X187_splice	splice_acceptor_variant	PASS	0.313869	MUT
TCGA-A1-A0SI-01A	TP53	chr17	7675088	7675088	C	T	p.R175H	missense_variant	PASS	0.35	MUT
TCGA-A7-A56D-01A	TP53	chr17	7673709	7673709	G	-	p.T304Ifs*41	frameshift_variant	PASS	0.430556	MUT
TCGA-D8-A1Y3-01A	TP53	chr17	7674894	7674894	G	A	p.R213*	stop_gained	PASS	0.52459	MUT
TCGA-A2-A3XT-01A	TP53	chr17	7675209	7675209	A	G	p.C135R	missense_variant	PASS	0.416667	MUT
TCGA-C8-A1HG-01A	TP53	chr17	7675191	7675191	A	G	p.C141R	missense_variant	PASS	0.5	MUT
TCGA-AN-A046-01A	TP53	chr17	7676564	7676564	C	T	p.E11K	missense_variant	PASS	0.201389	MUT
TCGA-BH-A1FN-01A	TP53	chr17	7673781	7673781	C	G	p.R280T	missense_variant	PASS	0.652174	MUT
TCGA-E9-A5FL-01A	TP53	chr17	7674953	7674953	T	C	p.H193R	missense_variant	PASS	0.469388	MUT
TCGA-AN-A0FL-01A	TP53	chr17	7674292	7674292	T	C	p.X225_splice	splice_acceptor_variant	PASS	0.787234	MUT
TCGA-E2-A14X-01A	TP53	chr17	7674894	7674894	G	A	p.R213*	stop_gained	PASS	0.35316	MUT
TCGA-A2-A0EY-01A	TP53	chr17	7674262	7674262	T	C	p.Y234C	missense_variant	PASS	0.401515	MUT
TCGA-C8-A12Z-01A	TP53	chr17	7670684	7670684	C	G	p.R342P	missense_variant	PASS	0.5	MUT
TCGA-LL-A73Y-01A	TP53	chr17	7674292	7674292	T	A	p.X225_splice	splice_acceptor_variant	PASS	0.441176	MUT
TCGA-B6-A0IK-01A	TP53	chr17	7674950	7674950	A	C	p.L194R	missense_variant	PASS	0.226667	MUT
TCGA-C8-A130-01A	TP53	chr17	7675220	7675220	T	-	p.N131Tfs*39	frameshift_variant	PASS	0.621622	MUT
TCGA-E2-A155-01A	TP53	chr17	7676273	7676273	C	G	p.X33_splice	splice_acceptor_variant	PASS	0.826923	MUT
TCGA-AR-A0TV-01A	TP53	chr17	7674885	7674885	C	T	p.V216M	missense_variant	PASS	0.715	MUT
TCGA-BH-A1FC-01A	TP53	chr17	7674292	7674292	T	C	p.X225_splice	splice_acceptor_variant	PASS	0.530612	MUT
TCGA-BH-A0BG-01A	TP53	chr17	7674928	7674929	-	A	p.L201Ffs*8	frameshift_variant	PASS	0.614173	MUT
TCGA-AR-A256-01A	TP53	chr17	7676041	7676042	-	GA	p.R110Sfs*14	frameshift_variant	PASS	0.756757	MUT
TCGA-EW-A6S9-01A	TP53	chr17	7675076	7675076	T	C	p.H179R	missense_variant	PASS	0.842105	MUT
TCGA-C8-A12O-01A	TP53	chr17	7673802	7673802	C	T	p.R273H	missense_variant	PASS	0.280702	MUT
TCGA-BH-A0C3-01A	TP53	chr17	7675053	7675053	C	T	p.G187S	missense_variant;splice_region_variant	PASS	0.237288	MUT
TCGA-E2-A14Z-01A	TP53	chr17	7673776	7673776	G	A	p.R282W	missense_variant	PASS	0.473684	MUT
TCGA-AO-A12D-01A	TP53	chr17	7674240	7674240	G	-	p.C242Afs*5	frameshift_variant	PASS	0.328767	MUT
TCGA-AR-A0U0-01A	TP53	chr17	7674950	7674950	A	C	p.L194R	missense_variant	PASS	0.439252	MUT
TCGA-AR-A1AI-01A	TP53	chr17	7673812	7673812	A	T	p.F270I	missense_variant	PASS	0.363636	MUT
TCGA-C8-A12Q-01A	TP53	chr17	7674918	7674918	A	T	p.Y205N	missense_variant	PASS	0.314815	MUT
TCGA-BH-A1FU-01A	TP53	chr17	7675088	7675088	C	T	p.R175H	missense_variant	PASS	0.240506	MUT
TCGA-C8-A26X-01A	TP53	chr17	7675095	7675095	C	T	p.V173M	missense_variant	PASS	0.294118	MUT
TCGA-A2-A0T3-01A	TP53	chr17	7673733	7673761	TGAGGCTCCCCTTTCTTGCGGAGATTCTC	-	p.E287Pfs*9	frameshift_variant	PASS	0.651685	MUT
TCGA-AR-A2LR-01A	TP53	chr17	7674240	7674240	G	-	p.C242Afs*5	frameshift_variant	PASS	0.866667	MUT
TCGA-B6-A0I6-01A	TP53	chr17	7675080	7675081	GG	-	p.H178Pfs*2	frameshift_variant	PASS	0.583333	MUT
TCGA-GM-A2DF-01A	TP53	chr17	7674292	7674292	T	C	p.X225_splice	splice_acceptor_variant	PASS	0.25	MUT
TCGA-BH-A0EB-01A	TP53	chr17	7675085	7675085	C	A	p.C176F	missense_variant	PASS	0.0779221	MUT
TCGA-AN-A0FY-01A	TP53	chr17	7675095	7675095	C	T	p.V173M	missense_variant	PASS	0.842424	MUT
TCGA-A2-A1G1-01A	TP53	chr17	7674291	7674291	C	T	p.X225_splice	splice_acceptor_variant	PASS	0.485714	MUT
TCGA-BH-A18H-01A	TP53	chr17	7673537	7673537	G	A	p.Q331*	stop_gained;splice_region_variant	PASS	0.259524	MUT
TCGA-AN-A0FT-01A	TP53	chr17	7674953	7674953	T	C	p.H193R	missense_variant	PASS	0.793103	MUT
TCGA-B6-A0X1-01A	TP53	chr17	7673534	7673534	C	A	p.X331_splice	splice_donor_variant	PASS	0.598425	MUT
TCGA-A7-A6VY-01A	TP53	chr17	7673726	7673727	-	T	p.L299Afs*7	frameshift_variant	PASS	0.45	MUT
TCGA-E2-A1LS-01A	TP53	chr17	7673764	7673764	C	T	p.E286K	missense_variant	PASS	0.714286	MUT
TCGA-E9-A1NC-01A	TP53	chr17	7673802	7673802	C	T	p.R273H	missense_variant	PASS	0.24	MUT
TCGA-C8-A1HM-01A	TP53	chr17	7674950	7674950	A	G	p.L194P	missense_variant	PASS	0.610329	MUT
TCGA-B6-A0WX-01A	TP53	chr17	7676028	7676028	A	T	p.L114*	stop_gained	PASS	0.135593	MUT
TCGA-BH-A1F0-01A	TP53	chr17	7675173	7675173	C	-	p.V147Lfs*23	frameshift_variant	PASS	0.264	MUT
TCGA-LD-A7W5-01A	TP53	chr17	7674193	7674193	A	C	p.L257R	missense_variant	PASS	0.285714	MUT
TCGA-AN-A0FV-01A	TP53	chr17	7674208	7674208	A	G	p.L252P	missense_variant	PASS	0.518868	MUT
TCGA-C8-A275-01A	TP53	chr17	7673823	7673823	C	T	p.G266E	missense_variant	PASS	0.421053	MUT
TCGA-BH-A202-01A	TP53	chr17	7674894	7674894	G	A	p.R213*	stop_gained	PASS	0.5	MUT
TCGA-AC-A8OQ-01A	TP53	chr17	7673740	7673740	C	A	p.E294*	stop_gained	PASS	0.41791	MUT
TCGA-E9-A1RB-01A	TP53	chr17	7673764	7673764	C	G	p.E286Q	missense_variant	PASS	0.584615	MUT
TCGA-E2-A14N-01A	TP53	chr17	7674945	7674945	G	A	p.R196*	stop_gained	PASS	0.256098	MUT
TCGA-A8-A06Q-01A	TP53	chr17	7674250	7674250	C	T	p.C238Y	missense_variant	PASS	0.755102	MUT
TCGA-E2-A1II-01A	TP53	chr17	7675238	7675238	T	G	p.X126_splice	splice_acceptor_variant	PASS	0.291667	MUT
TCGA-A8-A07W-01A	TP53	chr17	7675076	7675076	T	C	p.H179R	missense_variant	PASS	0.648649	MUT
TCGA-E9-A22G-01A	TP53	chr17	7673809	7673810	-	A	p.E271*	frameshift_variant	PASS	0.736842	MUT
TCGA-BH-A0E0-01A	TP53	chr17	7675088	7675088	C	T	p.R175H	missense_variant	PASS	0.542857	MUT
TCGA-AN-A0XN-01A	TP53	chr17	7675238	7675238	T	C	p.X126_splice	splice_acceptor_variant	PASS	0.407407	MUT
TCGA-OL-A5D6-01A	TP53	chr17	7674239	7674239	A	C	p.C242G	missense_variant	PASS	0.288889	MUT
TCGA-AR-A0U1-01A	TP53	chr17	7674872	7674872	T	C	p.Y220C	missense_variant	PASS	0.329032	MUT
TCGA-AN-A0AL-01A	TP53	chr17	7675088	7675088	C	T	p.R175H	missense_variant	PASS	0.62069	MUT
TCGA-E2-A573-01A	TP53	chr17	7674872	7674872	T	C	p.Y220C	missense_variant	PASS	0.255319	MUT
TCGA-EW-A1PH-01A	TP53	chr17	7673743	7673746	CTTT	-	p.K292Gfs*52	frameshift_variant	PASS	0.777778	MUT
TCGA-A7-A0CJ-01A	TP53	chr17	7675088	7675088	C	T	p.R175H	missense_variant	PASS	0.767123	MUT
TCGA-BH-A0BL-01A	TP53	chr17	7675160	7675160	G	T	p.P151H	missense_variant	PASS	0.309524	MUT
TCGA-A8-A08P-01A	TP53	chr17	7675140	7675146	GGACGCG	-	p.R156Afs*12	frameshift_variant	PASS	0.435897	MUT
TCGA-AO-A0J2-01A	TP53	chr17	7675088	7675088	C	T	p.R175H	missense_variant	PASS	0.584906	MUT
TCGA-BH-A0DZ-01A	TP53	chr17	7674191	7674191	C	G	p.E258Q	missense_variant	PASS	0.44	MUT
TCGA-AC-A2BK-01A	TP53	chr17	7674887	7674887	C	A	p.S215I	missense_variant	PASS	0.833333	MUT
TCGA-E2-A14Y-01A	TP53	chr17	7675206	7675206	G	C	p.Q136E	missense_variant	PASS	0.598361	MUT
TCGA-A8-A094-01A	TP53	chr17	7674904	7674905	TC	-	p.R209Kfs*6	frameshift_variant	PASS	0.38	MUT
TCGA-D8-A1XT-01A	TP53	chr17	7673794	7673794	C	G	p.A276P	missense_variant	PASS	0.413043	MUT
TCGA-B6-A0I9-01A	TP53	chr17	7675208	7675208	C	T	p.C135Y	missense_variant	PASS	0.514563	MUT
TCGA-E9-A1N5-01A	TP53	chr17	7674953	7674953	T	C	p.H193R	missense_variant	PASS	0.421053	MUT
TCGA-D8-A1XA-01A	TP53	chr17	7673704	7673704	G	A	p.R306*	stop_gained	PASS	0.844444	MUT
TCGA-D8-A1JJ-01A	TP53	chr17	7675190	7675190	C	T	p.C141Y	missense_variant	PASS	0.589744	MUT
TCGA-A2-A0D0-01A	TP53	chr17	7674945	7674945	G	A	p.R196*	stop_gained	PASS	0.647799	MUT
TCGA-AO-A0J4-01A	TP53	chr17	7673776	7673776	G	A	p.R282W	missense_variant	PASS	0.415094	MUT
TCGA-E9-A1RF-01A	TP53	chr17	7675239	7675239	G	C		splice_region_variant;intron_variant	PASS	0.333333	MUT
TCGA-A8-A097-01A	TP53	chr17	7674213	7674213	G	-	p.I251Sfs*94	frameshift_variant	PASS	0.28169	MUT
TCGA-AR-A5QQ-01A	TP53	chr17	7674904	7674905	TC	-	p.R209Kfs*6	frameshift_variant	PASS	0.166667	MUT
TCGA-A8-A079-01A	TP53	chr17	7674887	7674887	C	A	p.S215I	missense_variant	PASS	0.793478	MUT
TCGA-EW-A6SB-01A	TP53	chr17	7673776	7673776	G	A	p.R282W	missense_variant	PASS	0.192308	MUT
TCGA-OL-A6VO-01A	TP53	chr17	7675142	7675142	A	T	p.V157D	missense_variant	PASS	0.764706	MUT
TCGA-EW-A1PB-01A	TP53	chr17	7675124	7675124	T	C	p.Y163C	missense_variant	PASS	0.393939	MUT
TCGA-PE-A5DE-01A	TP53	chr17	7675105	7675105	C	T	p.M169I	missense_variant	PASS	0.243243	MUT
TCGA-AN-A0XU-01A	TP53	chr17	7673789	7673798	ACAGGCACAA	-	p.C275Lfs*67	frameshift_variant	PASS	0.609756	MUT
TCGA-HM-A6W2-01A	TP53	chr17	7673806	7673806	C	A	p.V272L	missense_variant	PASS	0.888889	MUT
TCGA-C5-A8YQ-01A	TP53	chr17	7676526	7676526	C	T	p.W23*	stop_gained	PASS	0.642857	MUT
TCGA-VS-A9V4-01A	TP53	chr17	7676398	7676398	G	-	p.P27Lfs*17	frameshift_variant	PASS	0.388889	MUT
TCGA-EA-A5FO-01A	TP53	chr17	7670699	7670699	C	T	p.R337H	missense_variant	PASS	0.357143	MUT
TCGA-VS-A9V0-01A	TP53	chr17	7673788	7673788	G	A	p.P278S	missense_variant	PASS	0.588235	MUT
TCGA-VS-A9UT-01A	TP53	chr17	7673537	7673537	G	A	p.Q331*	stop_gained;splice_region_variant	PASS	0.2	MUT
TCGA-VS-A8EL-01A	TP53	chr17	7674241	7674241	G	A	p.S241F	missense_variant	PASS	0.375	MUT
TCGA-VS-A9UA-01A	TP53	chr17	7673781	7673781	C	G	p.R280T	missense_variant	PASS	0.222222	MUT
TCGA-JX-A3Q0-01A	TP53	chr17	7673571	7673571	C	G	p.K319N	missense_variant	PASS	0.492063	MUT
TCGA-VS-A9V1-01A	TP53	chr17	7673767	7673767	C	T	p.E285K	missense_variant	PASS	0.275862	MUT
TCGA-VS-A8EJ-01A	TP53	chr17	7674957	7674957	G	A	p.Q192*	stop_gained	PASS	0.944444	MUT
TCGA-2W-A8YY-01A	TP53	chr17	7673776	7673776	G	A	p.R282W	missense_variant	PASS	0.487805	MUT
TCGA-EK-A2PM-01A	TP53	chr17	7675216	7675216	C	G	p.K132N	missense_variant	PASS	0.78125	MUT
TCGA-C5-A1M6-01A	TP53	chr17	7675064	7675064	G	C	p.S183*	stop_gained	PASS	0.57377	MUT
TCGA-ZJ-AAXT-01A	TP53	chr17	7676185	7676185	C	A	p.E62*	stop_gained	PASS	0.236364	MUT
TCGA-VS-A9UD-01A	TP53	chr17	7674873	7674873	A	G	p.Y220H	missense_variant	PASS	0.352941	MUT
TCGA-LP-A5U2-01A	TP53	chr17	7674250	7674250	C	A	p.C238F	missense_variant	PASS	0.306818	MUT
TCGA-VS-A8QH-01A	TP53	chr17	7675122	7675122	T	C	p.K164E	missense_variant	PASS	0.594595	MUT
TCGA-IR-A3LA-01A	TP53	chr17	7673809	7673809	C	T	p.E271K	missense_variant	PASS	0.459459	MUT
TCGA-DG-A2KK-01A	TP53	chr17	7673767	7673767	C	T	p.E285K	missense_variant	PASS	0.347826	MUT
TCGA-W5-AA2I-01A	TP53	chr17	7675191	7675191	A	G	p.C141R	missense_variant	PASS	0.615385	MUT
TCGA-3X-AAVC-01A	TP53	chr17	7674241	7674241	G	A	p.S241F	missense_variant	PASS	0.590909	MUT
TCGA-W7-A93O-01A	TP53	chr17	7670686	7670687	-	T	p.F341Lfs*6	frameshift_variant	PASS	0.3	MUT
TCGA-AD-6901-01A	TP53	chr17	7674935	7674935	C	A	p.G199V	missense_variant	PASS	0.52	MUT
TCGA-AA-3673-01A	TP53	chr17	7675994	7675994	C	T	p.T125T	splice_region_variant;synonymous_variant	PASS	0.533981	MUT
TCGA-AA-3975-01A	TP53	chr17	7673796	7673796	C	T	p.C275Y	missense_variant	PASS	0.654321	MUT
TCGA-AM-5821-01A	TP53	chr17	7673803	7673803	G	A	p.R273C	missense_variant	PASS	0.197183	MUT
TCGA-AA-3858-01A	TP53	chr17	7676264	7676265	-	A	p.L35Ffs*8	frameshift_variant	PASS	0.641892	MUT
TCGA-AY-A54L-01A	TP53	chr17	7674240	7674240	G	-	p.C242Afs*5	frameshift_variant	PASS	0.541176	MUT
TCGA-AA-3941-01A	TP53	chr17	7675064	7675081	GAGCAGCGCTCATGGTGG	-	p.H178_S183del	inframe_deletion	PASS	0.880435	MUT
TCGA-NH-A50V-01A	TP53	chr17	7673802	7673802	C	T	p.R273H	missense_variant	PASS	0.5	MUT
TCGA-G4-6303-01A	TP53	chr17	7674894	7674894	G	A	p.R213*	stop_gained	PASS	0.726316	MUT
TCGA-AD-6888-01A	TP53	chr17	7674256	7674256	T	C	p.Y236C	missense_variant	PASS	0.641509	MUT
TCGA-CA-6719-01A	TP53	chr17	7673534	7673534	C	A	p.X331_splice	splice_donor_variant	PASS	0.65	MUT
TCGA-D5-6898-01A	TP53	chr17	7674899	7674899	G	A	p.T211I	missense_variant	PASS	0.571429	MUT
TCGA-AA-3971-01A	TP53	chr17	7674858	7674858	C	T	p.X224_splice	splice_donor_variant	PASS	0.326087	MUT
TCGA-AA-A010-01A	TP53	chr17	7675089	7675089	G	A	p.R175C	missense_variant	PASS	0.373832	MUT
TCGA-5M-AAT5-01A	TP53	chr17	7674887	7674887	C	T	p.S215N	missense_variant	PASS	0.695652	MUT
TCGA-AA-A01Z-01A	TP53	chr17	7673537	7673538	-	A	p.Q331Sfs*6	frameshift_variant	PASS	0.658416	MUT
TCGA-A6-6137-01A	TP53	chr17	7673806	7673806	C	A	p.V272L	missense_variant	PASS	0.55	MUT
TCGA-AZ-6605-01A	TP53	chr17	7675148	7675148	G	A	p.T155I	missense_variant	PASS	0.28	MUT
TCGA-SS-A7HO-01A	TP53	chr17	7675085	7675085	C	A	p.C176F	missense_variant	PASS	0.859649	MUT
TCGA-AA-A02F-01A	TP53	chr17	7675088	7675088	C	T	p.R175H	missense_variant	PASS	0.8125	MUT
TCGA-AA-3655-01A	TP53	chr17	7673802	7673802	C	T	p.R273H	missense_variant	PASS	0.676471	MUT
TCGA-DM-A28H-01A	TP53	chr17	7675088	7675088	C	T	p.R175H	missense_variant	PASS	0.807692	MUT
TCGA-QG-A5YV-01A	TP53	chr17	7675088	7675088	C	T	p.R175H	missense_variant	PASS	0.616822	MUT
TCGA-G4-6311-01A	TP53	chr17	7670704	7670704	A	-	p.E336Sfs*9	frameshift_variant	PASS	0.152941	MUT
TCGA-AA-3856-01A	TP53	chr17	7673563	7673563	G	-	p.P322Hfs*23	frameshift_variant	PASS	0.532609	MUT
TCGA-AA-3866-01A	TP53	chr17	7675084	7675084	G	T	p.C176*	stop_gained	PASS	0.538462	MUT
TCGA-AY-5543-01A	TP53	chr17	7674894	7674894	G	A	p.R213*	stop_gained	PASS	0.570552	MUT
TCGA-AA-A017-01A	TP53	chr17	7675137	7675137	C	G	p.A159P	missense_variant	PASS	0.666667	MUT
TCGA-AA-3842-01A	TP53	chr17	7670705	7670705	C	-	p.R335Lfs*10	frameshift_variant	PASS	0.742857	MUT
TCGA-AA-3862-01A	TP53	chr17	7675088	7675088	C	T	p.R175H	missense_variant	PASS	0.616162	MUT
TCGA-QG-A5YW-01A	TP53	chr17	7670716	7670716	C	T	p.X332_splice	splice_acceptor_variant	PASS	0.594595	MUT
TCGA-A6-6652-01A	TP53	chr17	7675131	7675131	C	T	p.A161T	missense_variant	PASS	0.785714	MUT
TCGA-CK-4948-01B	TP53	chr17	7675208	7675208	C	T	p.C135Y	missense_variant	PASS	0.64	MUT
TCGA-CK-4951-01A	TP53	chr17	7670712	7670712	G	A	p.R333C	missense_variant	PASS	0.2	MUT
TCGA-F4-6854-01A	TP53	chr17	7673776	7673776	G	A	p.R282W	missense_variant	PASS	0.464286	MUT
TCGA-A6-6650-01A	TP53	chr17	7675088	7675088	C	T	p.R175H	missense_variant	PASS	0.857143	MUT
TCGA-A6-2685-01A	TP53	chr17	7674894	7674894	G	A	p.R213*	stop_gained	PASS	0.307692	MUT
TCGA-AA-3977-01A	TP53	chr17	7675217	7675217	T	G	p.K132T	missense_variant	PASS	0.244898	MUT
TCGA-AZ-6600-01A	TP53	chr17	7674187	7674187	T	A	p.D259V	missense_variant	PASS	0.538462	MUT
TCGA-AA-3967-01A	TP53	chr17	7673776	7673776	G	A	p.R282W	missense_variant	PASS	0.666667	MUT
TCGA-NH-A6GB-01A	TP53	chr17	7675176	7675177	-	CAGCTG	p.Q144_L145dup	inframe_insertion	PASS	0.555556	MUT
TCGA-A6-2686-01A	TP53	chr17	7676153	7676153	G	-	p.V73Wfs*50	frameshift_variant	PASS	0.783784	MUT
TCGA-G4-6306-01A	TP53	chr17	7675088	7675088	C	T	p.R175H	missense_variant	PASS	0.659574	MUT
TCGA-CM-6677-01A	TP53	chr17	7673776	7673776	G	A	p.R282W	missense_variant	PASS	0.795918	MUT
TCGA-CA-6718-01A	TP53	chr17	7674894	7674894	G	A	p.R213*	stop_gained	PASS	0.289474	MUT
TCGA-AA-A02H-01A	TP53	chr17	7676031	7676031	A	C	p.F113C	missense_variant	PASS	0.692308	MUT
TCGA-AY-4070-01A	TP53	chr17	7673803	7673803	G	A	p.R273C	missense_variant	PASS	0.12037	MUT
TCGA-A6-3807-01A	TP53	chr17	7674255	7674255	G	C	p.Y236*	stop_gained	PASS	0.501832	MUT
TCGA-AZ-6607-01A	TP53	chr17	7673806	7673806	C	T	p.V272M	missense_variant	PASS	0.521739	MUT
TCGA-CM-6165-01A	TP53	chr17	7673534	7673534	C	A	p.X331_splice	splice_donor_variant	PASS	0.328	MUT
TCGA-AA-3666-01A	TP53	chr17	7676043	7676043	A	C	p.F109C	missense_variant	PASS	0.798701	MUT
TCGA-AD-6548-01A	TP53	chr17	7674884	7674884	A	C	p.V216G	missense_variant	PASS	0.409091	MUT
TCGA-AA-3848-01A	TP53	chr17	7674947	7674948	-	T	p.I195Nfs*14	frameshift_variant	PASS	0.806452	MUT
TCGA-A6-A567-01A	TP53	chr17	7673802	7673802	C	T	p.R273H	missense_variant	PASS	0.605634	MUT
TCGA-D5-6540-01A	TP53	chr17	7673803	7673803	G	A	p.R273C	missense_variant	PASS	0.376623	MUT
TCGA-AA-3662-01A	TP53	chr17	7675085	7675085	C	T	p.C176Y	missense_variant	PASS	0.55	MUT
TCGA-G4-6625-01A	TP53	chr17	7674872	7674872	T	C	p.Y220C	missense_variant	PASS	0.392157	MUT
TCGA-G4-6297-01A	TP53	chr17	7675185	7675185	C	T	p.V143M	missense_variant	PASS	0.354167	MUT
TCGA-CM-6163-01A	TP53	chr17	7673802	7673802	C	T	p.R273H	missense_variant	PASS	0.323529	MUT
TCGA-AZ-6608-01A	TP53	chr17	7675156	7675157	-	G	p.P153Afs*28	frameshift_variant	PASS	0.625	MUT
TCGA-NH-A8F8-01A	TP53	chr17	7673802	7673802	C	T	p.R273H	missense_variant	PASS	0.44186	MUT
TCGA-NH-A50U-01A	TP53	chr17	7674945	7674945	G	A	p.R196*	stop_gained	PASS	0.830189	MUT
TCGA-NH-A6GC-01A	TP53	chr17	7673776	7673776	G	A	p.R282W	missense_variant	PASS	0.792453	MUT
TCGA-F4-6856-01A	TP53	chr17	7673704	7673704	G	A	p.R306*	stop_gained	PASS	0.407407	MUT
TCGA-DM-A28F-01A	TP53	chr17	7674872	7674872	T	C	p.Y220C	missense_variant	PASS	0.654545	MUT
TCGA-CM-4751-01A	TP53	chr17	7673823	7673823	C	T	p.G266E	missense_variant	PASS	0.333333	MUT
TCGA-AA-A02K-01A	TP53	chr17	7673803	7673803	G	A	p.R273C	missense_variant	PASS	0.456897	MUT
TCGA-4N-A93T-01A	TP53	chr17	7673802	7673802	C	T	p.R273H	missense_variant	PASS	0.692308	MUT
TCGA-D5-6532-01A	TP53	chr17	7675088	7675088	C	T	p.R175H	missense_variant	PASS	0.545455	MUT
TCGA-CM-5862-01A	TP53	chr17	7673776	7673776	G	A	p.R282W	missense_variant	PASS	0.844156	MUT
TCGA-AA-3851-01A	TP53	chr17	7675088	7675088	C	T	p.R175H	missense_variant	PASS	0.660714	MUT
TCGA-AA-A02W-01A	TP53	chr17	7674945	7674945	G	A	p.R196*	stop_gained	PASS	0.738636	MUT
TCGA-AA-3982-01A	TP53	chr17	7675190	7675190	C	T	p.C141Y	missense_variant	PASS	0.393443	MUT
TCGA-G4-6307-01A	TP53	chr17	7674188	7674188	C	A	p.D259Y	missense_variant	PASS	0.773109	MUT
TCGA-AA-A01T-01A	TP53	chr17	7675088	7675088	C	T	p.R175H	missense_variant	PASS	0.80597	MUT
TCGA-CM-6675-01A	TP53	chr17	7670685	7670685	G	A	p.R342*	stop_gained	PASS	0.75	MUT
TCGA-AA-A01C-01A	TP53	chr17	7675999	7675999	A	-	p.C124Afs*46	frameshift_variant	PASS	0.514706	MUT
TCGA-CM-6172-01A	TP53	chr17	7676071	7676071	G	A	p.Q100*	stop_gained	PASS	0.596154	MUT
TCGA-AD-A5EK-01A	TP53	chr17	7675095	7675095	C	A	p.V173L	missense_variant	PASS	0.705128	MUT
TCGA-AA-3949-01A	TP53	chr17	7673802	7673802	C	T	p.R273H	missense_variant	PASS	0.261111	MUT
TCGA-AA-3492-01A	TP53	chr17	7673718	7673718	G	-	p.P301Qfs*44	frameshift_variant	PASS	0.5	MUT
TCGA-AA-3681-01A	TP53	chr17	7674232	7674232	C	T	p.G244D	missense_variant	PASS	0.27027	MUT
TCGA-AZ-4614-01A	TP53	chr17	7675085	7675085	C	T	p.C176Y	missense_variant	PASS	0.746269	MUT
TCGA-5M-AAT4-01A	TP53	chr17	7673803	7673803	G	A	p.R273C	missense_variant	PASS	0.704082	MUT
TCGA-CM-4752-01A	TP53	chr17	7673823	7673823	C	A	p.G266V	missense_variant	PASS	0.447761	MUT
TCGA-AA-A01S-01A	TP53	chr17	7673787	7673787	G	C	p.P278R	missense_variant	PASS	0.79798	MUT
TCGA-AY-6197-01A	TP53	chr17	7675088	7675088	C	T	p.R175H	missense_variant	PASS	0.418367	MUT
TCGA-CA-5797-01A	TP53	chr17	7675232	7675232	G	A	p.S127F	missense_variant	PASS	0.75	MUT
TCGA-QG-A5YX-01A	TP53	chr17	7674257	7674257	A	G	p.Y236H	missense_variant	PASS	0.666667	MUT
TCGA-A6-2684-01A	TP53	chr17	7675095	7675095	C	A	p.V173L	missense_variant	PASS	0.435484	MUT
TCGA-AA-3693-01A	TP53	chr17	7675999	7675999	A	C	p.C124G	missense_variant	PASS	0.84375	MUT
TCGA-AY-A8YK-01A	TP53	chr17	7674894	7674894	G	A	p.R213*	stop_gained	PASS	0.631944	MUT
TCGA-AD-6899-01A	TP53	chr17	7673776	7673776	G	A	p.R282W	missense_variant	PASS	0.62963	MUT
TCGA-D5-6541-01A	TP53	chr17	7675088	7675088	C	T	p.R175H	missense_variant	PASS	0.421053	MUT
TCGA-G4-6295-01A	TP53	chr17	7675153	7675160	GGGCGGGG	-	p.P151Rfs*27	frameshift_variant	PASS	0.459459	MUT
TCGA-G4-6294-01A	TP53	chr17	7673776	7673776	G	A	p.R282W	missense_variant	PASS	0.818182	MUT
TCGA-D5-6924-01A	TP53	chr17	7675124	7675124	T	C	p.Y163C	missense_variant	PASS	0.828571	MUT
TCGA-CM-5868-01A	TP53	chr17	7673776	7673776	G	A	p.R282W	missense_variant	PASS	0.633803	MUT
TCGA-D5-6931-01A	TP53	chr17	7675070	7675070	C	T	p.R181H	missense_variant	PASS	0.538462	MUT
TCGA-DM-A1D9-01A	TP53	chr17	7675088	7675088	C	T	p.R175H	missense_variant	PASS	0.617647	MUT
TCGA-CK-5916-01A	TP53	chr17	7673704	7673704	G	A	p.R306*	stop_gained	PASS	0.361538	MUT
TCGA-QL-A97D-01A	TP53	chr17	7673776	7673776	G	A	p.R282W	missense_variant	PASS	0.532258	MUT
TCGA-AZ-4681-01A	TP53	chr17	7675088	7675088	C	T	p.R175H	missense_variant	PASS	0.756757	MUT
TCGA-AA-3956-01A	TP53	chr17	7675095	7675095	C	T	p.V173M	missense_variant	PASS	0.3	MUT
TCGA-CM-6169-01A	TP53	chr17	7673704	7673704	G	A	p.R306*	stop_gained	PASS	0.61039	MUT
TCGA-AZ-5403-01A	TP53	chr17	7675052	7675052	C	T	p.X187_splice	splice_donor_variant	PASS	0.387755	MUT
TCGA-AA-3841-01A	TP53	chr17	7673764	7673764	C	T	p.E286K	missense_variant	PASS	0.5625	MUT
TCGA-AA-3488-01A	TP53	chr17	7675088	7675088	C	T	p.R175H	missense_variant	PASS	0.847059	MUT
TCGA-CM-5348-01A	TP53	chr17	7674917	7674917	T	C	p.Y205C	missense_variant	PASS	0.5	MUT
TCGA-F4-6808-01A	TP53	chr17	7670685	7670685	G	A	p.R342*	stop_gained	PASS	0.521739	MUT
TCGA-A6-6142-01A	TP53	chr17	7675089	7675089	G	A	p.R175C	missense_variant	PASS	0.301887	MUT
TCGA-AA-3867-01A	TP53	chr17	7676398	7676398	G	-	p.P27Lfs*17	frameshift_variant	PASS	0.609195	MUT
TCGA-AA-A03J-01A	TP53	chr17	7675216	7675216	C	G	p.K132N	missense_variant	PASS	0.428571	MUT
TCGA-A6-4105-01A	TP53	chr17	7675076	7675076	T	C	p.H179R	missense_variant	PASS	0.608108	MUT
TCGA-G4-6310-01A	TP53	chr17	7675088	7675088	C	T	p.R175H	missense_variant	PASS	0.507042	MUT
TCGA-DM-A1D0-01A	TP53	chr17	7673699	7673699	A	C	p.X307_splice	splice_donor_variant	PASS	0.769231	MUT
TCGA-AZ-4616-01A	TP53	chr17	7674243	7674243	A	C	p.S240R	missense_variant	PASS	0.365854	MUT
TCGA-CM-5341-01A	TP53	chr17	7675139	7675139	C	T	p.R158H	missense_variant	PASS	0.612903	MUT
TCGA-AA-3685-01A	TP53	chr17	7674917	7674917	T	C	p.Y205C	missense_variant	PASS	0.522936	MUT
TCGA-D5-6535-01A	TP53	chr17	7673776	7673776	G	A	p.R282W	missense_variant	PASS	0.568182	MUT
TCGA-A6-2681-01A	TP53	chr17	7675178	7675178	A	C	p.L145R	missense_variant	PASS	0.785714	MUT
TCGA-CM-5860-01A	TP53	chr17	7676097	7676097	C	T	p.W91*	stop_gained	PASS	0.595745	MUT
TCGA-F4-6460-01A	TP53	chr17	7670700	7670700	G	A	p.R337C	missense_variant	PASS	0.558824	MUT
TCGA-G4-6298-01A	TP53	chr17	7675088	7675088	C	T	p.R175H	missense_variant	PASS	0.469697	MUT
TCGA-AZ-4323-01A	TP53	chr17	7675127	7675127	A	T	p.I162N	missense_variant	PASS	0.371429	MUT
TCGA-D5-6929-01A	TP53	chr17	7670699	7670699	C	A	p.R337L	missense_variant	PASS	0.540541	MUT
TCGA-G4-6586-01A	TP53	chr17	7674894	7674894	G	A	p.R213*	stop_gained	PASS	0.131387	MUT
TCGA-D5-6932-01A	TP53	chr17	7673796	7673796	C	T	p.C275Y	missense_variant	PASS	0.578947	MUT
TCGA-WS-AB45-01A	TP53	chr17	7675089	7675089	G	A	p.R175C	missense_variant	PASS	0.096	MUT
TCGA-D5-5538-01A	TP53	chr17	7674890	7674890	T	C	p.H214R	missense_variant	PASS	0.492537	MUT
TCGA-A6-6649-01A	TP53	chr17	7673799	7673799	A	T	p.V274D	missense_variant	PASS	0.386364	MUT
TCGA-D5-6531-01A	TP53	chr17	7673802	7673802	C	T	p.R273H	missense_variant	PASS	0.689655	MUT
TCGA-A6-A56B-01A	TP53	chr17	7676257	7676257	G	-	p.Q38Kfs*6	frameshift_variant	PASS	0.555556	MUT
TCGA-AZ-5407-01A	TP53	chr17	7675088	7675088	C	T	p.R175H	missense_variant	PASS	0.207792	MUT
TCGA-AA-3976-01A	TP53	chr17	7673824	7673824	C	A	p.G266*	stop_gained	PASS	0.822581	MUT
TCGA-A6-6782-01A	TP53	chr17	7674899	7674899	G	A	p.T211I	missense_variant	PASS	0.52459	MUT
TCGA-AA-3811-01A	TP53	chr17	7675080	7675080	G	-	p.H178Tfs*69	frameshift_variant	PASS	0.677966	MUT
TCGA-5M-AATE-01A	TP53	chr17	7675233	7675233	A	T	p.S127T	missense_variant	PASS	0.684211	MUT
TCGA-AA-3844-01A	TP53	chr17	7673803	7673803	G	A	p.R273C	missense_variant	PASS	0.876543	MUT
TCGA-A6-6654-01A	TP53	chr17	7673767	7673767	C	A	p.E285*	stop_gained	PASS	0.354839	MUT
TCGA-CM-6167-01A	TP53	chr17	7673821	7673821	G	A	p.R267W	missense_variant	PASS	0.285714	MUT
TCGA-AA-3875-01A	TP53	chr17	7675224	7675224	G	A	p.L130F	missense_variant	PASS	0.285714	MUT
TCGA-DM-A285-01A	TP53	chr17	7673534	7673534	C	T	p.X331_splice	splice_donor_variant	PASS	0.529412	MUT
TCGA-CM-4750-01A	TP53	chr17	7674247	7674247	T	C	p.N239S	missense_variant	PASS	0.701299	MUT
TCGA-AZ-6603-01A	TP53	chr17	7675216	7675216	C	A	p.K132N	missense_variant	PASS	0.470588	MUT
TCGA-DM-A28E-01A	TP53	chr17	7673767	7673767	C	T	p.E285K	missense_variant	PASS	0.875	MUT
TCGA-F4-6809-01A	TP53	chr17	7675217	7675217	T	C	p.K132R	missense_variant	PASS	0.37037	MUT
TCGA-NH-A8F7-01A	TP53	chr17	7673759	7673764	CTCTTC	-	p.E286_E287del	inframe_deletion	PASS	0.822222	MUT
TCGA-CM-5864-01A	TP53	chr17	7675137	7675137	C	G	p.A159P	missense_variant	PASS	0.489362	MUT
TCGA-D5-5540-01A	TP53	chr17	7675088	7675088	C	T	p.R175H	missense_variant	PASS	0.808511	MUT
TCGA-AA-3814-01A	TP53	chr17	7675190	7675190	C	G	p.C141S	missense_variant	PASS	0.375	MUT
TCGA-AA-3860-01A	TP53	chr17	7673763	7673781	TCCTCTGTGCGCCGGTCTC	-	p.R280Kfs*59	frameshift_variant	PASS	0.409449	MUT
TCGA-F4-6807-01A	TP53	chr17	7675137	7675137	C	G	p.A159P	missense_variant	PASS	0.461538	MUT
TCGA-G4-6626-01A	TP53	chr17	7675088	7675088	C	T	p.R175H	missense_variant	PASS	0.628571	MUT
TCGA-AA-3712-01A	TP53	chr17	7673788	7673788	G	C	p.P278A	missense_variant	PASS	0.724138	MUT
TCGA-A6-2682-01A	TP53	chr17	7675084	7675084	G	C	p.C176W	missense_variant	PASS	0.181818	MUT
TCGA-G4-6314-01A	TP53	chr17	7674894	7674894	G	A	p.R213*	stop_gained	PASS	0.581967	MUT
TCGA-AA-3955-01A	TP53	chr17	7673747	7673753	CTTGCGG	-	p.R290Kfs*53	frameshift_variant	PASS	0.619403	MUT
TCGA-CM-6164-01A	TP53	chr17	7673823	7673823	C	A	p.G266V	missense_variant	PASS	0.387755	MUT
TCGA-AD-6963-01A	TP53	chr17	7674268	7674268	A	C	p.I232S	missense_variant	PASS	0.38806	MUT
TCGA-AA-3667-01A	TP53	chr17	7673776	7673776	G	A	p.R282W	missense_variant	PASS	0.656716	MUT
TCGA-AD-6965-01A	TP53	chr17	7674894	7674894	G	A	p.R213*	stop_gained	PASS	0.825	MUT
TCGA-A6-6138-01A	TP53	chr17	7673803	7673803	G	A	p.R273C	missense_variant	PASS	0.520833	MUT
TCGA-AZ-6606-01A	TP53	chr17	7675088	7675088	C	T	p.R175H	missense_variant	PASS	0.766667	MUT
TCGA-QG-A5Z1-01A	TP53	chr17	7673809	7673809	C	A	p.E271*	stop_gained	PASS	0.642857	MUT
TCGA-A6-5656-01A	TP53	chr17	7675143	7675143	C	A	p.V157F	missense_variant	PASS	0.76	MUT
TCGA-D5-5541-01A	TP53	chr17	7673802	7673802	C	T	p.R273H	missense_variant	PASS	0.745098	MUT
TCGA-D5-6922-01A	TP53	chr17	7674893	7674893	C	A	p.R213L	missense_variant	PASS	0.580247	MUT
TCGA-DM-A0XD-01A	TP53	chr17	7674859	7674859	C	G	p.E224D	missense_variant;splice_region_variant	PASS	0.532258	MUT
TCGA-DM-A288-01A	TP53	chr17	7675214	7675214	A	C	p.M133R	missense_variant	PASS	0.708333	MUT
TCGA-G4-6299-01A	TP53	chr17	7674945	7674945	G	A	p.R196*	stop_gained	PASS	0.605839	MUT
TCGA-AD-A5EJ-01A	TP53	chr17	7673717	7673718	-	G	p.G302Rfs*4	frameshift_variant	PASS	0.12766	MUT
TCGA-CM-6679-01A	TP53	chr17	7674938	7674939	-	C	p.E198Gfs*11	frameshift_variant	PASS	0.434783	MUT
TCGA-AA-3980-01A	TP53	chr17	7674894	7674894	G	A	p.R213*	stop_gained	PASS	0.608696	MUT
TCGA-CA-6715-01A	TP53	chr17	7674893	7674893	C	T	p.R213Q	missense_variant	PASS	0.823529	MUT
TCGA-D5-6926-01A	TP53	chr17	7673802	7673802	C	T	p.R273H	missense_variant	PASS	0.611111	MUT
TCGA-A6-5660-01A	TP53	chr17	7675066	7675083	GCAGCGCTCATGGTGGGG	-	p.P177_C182del	inframe_deletion	PASS	0.935484	MUT
TCGA-A6-2675-01A	TP53	chr17	7674939	7674939	C	A	p.E198*	stop_gained	PASS	0.369231	MUT
TCGA-DM-A1D8-01A	TP53	chr17	7675088	7675088	C	T	p.R175H	missense_variant	PASS	0.8125	MUT
TCGA-AZ-4308-01A	TP53	chr17	7674252	7674252	C	T	p.M237I	missense_variant	PASS	0.722222	MUT
TCGA-AA-A02E-01A	TP53	chr17	7675218	7675218	T	C	p.K132E	missense_variant	PASS	0.654545	MUT
TCGA-AY-4071-01A	TP53	chr17	7674252	7674252	C	A	p.M237I	missense_variant	PASS	0.7	MUT
TCGA-AZ-6601-01A	TP53	chr17	7675088	7675088	C	T	p.R175H	missense_variant	PASS	0.246753	MUT
TCGA-AA-3660-01A	TP53	chr17	7673802	7673802	C	T	p.R273H	missense_variant	PASS	0.578947	MUT
TCGA-AA-3815-01A	TP53	chr17	7675139	7675139	C	T	p.R158H	missense_variant	PASS	0.32	MUT
TCGA-RU-A8FL-01A	TP53	chr17	7673803	7673803	G	A	p.R273C	missense_variant	PASS	0.757576	MUT
TCGA-D5-6539-01A	TP53	chr17	7674890	7674890	T	C	p.H214R	missense_variant	PASS	0.0740741	MUT
TCGA-DM-A1DA-01A	TP53	chr17	7674962	7674962	G	A	p.P190L	missense_variant	PASS	0.894737	MUT
TCGA-AA-3688-01A	TP53	chr17	7674263	7674263	A	G	p.Y234H	missense_variant	PASS	0.742857	MUT
TCGA-AY-6196-01A	TP53	chr17	7673802	7673802	C	T	p.R273H	missense_variant	PASS	0.46789	MUT
TCGA-AA-3968-01A	TP53	chr17	7675088	7675088	C	T	p.R175H	missense_variant	PASS	0.858974	MUT
TCGA-AA-3496-01A	TP53	chr17	7674276	7674277	AC	-	p.C229Yfs*10	frameshift_variant	PASS	0.588235	MUT
TCGA-GR-A4D4-01A	TP53	chr17	7670717	7670717	T	C	p.X332_splice	splice_acceptor_variant	PASS	0.416667	MUT
TCGA-FA-A82F-01A	TP53	chr17	7673803	7673803	G	A	p.R273C	missense_variant	PASS	0.509091	MUT
TCGA-GS-A9TY-01A	TP53	chr17	7674268	7674268	A	G	p.I232T	missense_variant	PASS	0.85	MUT
TCGA-FF-8043-01A	TP53	chr17	7675101	7675101	C	A	p.E171*	stop_gained	PASS	0.888889	MUT
TCGA-LN-A49W-01A	TP53	chr17	7673803	7673803	G	A	p.R273C	missense_variant	PASS	0.334507	MUT
TCGA-IG-A4QS-01A	TP53	chr17	7674894	7674894	G	A	p.R213*	stop_gained	PASS	0.751244	MUT
TCGA-LN-A49N-01A	TP53	chr17	7674209	7674209	G	-	p.L252Sfs*93	frameshift_variant	PASS	0.411765	MUT
TCGA-IG-A97I-01A	TP53	chr17	7669621	7669621	A	-	p.D391Tfs*31	frameshift_variant	PASS	0.377358	MUT
TCGA-VR-A8EP-01A	TP53	chr17	7675208	7675208	C	T	p.C135Y	missense_variant	PASS	0.454545	MUT
TCGA-IG-A3YA-01A	TP53	chr17	7675088	7675088	C	T	p.R175H	missense_variant	PASS	0.285714	MUT
TCGA-L5-A43J-01A	TP53	chr17	7673776	7673776	G	A	p.R282W	missense_variant	PASS	0.421053	MUT
TCGA-L5-A4OM-01A	TP53	chr17	7675052	7675052	C	T	p.X187_splice	splice_donor_variant	PASS	0.805104	MUT
TCGA-JY-A93E-01A	TP53	chr17	7673704	7673704	G	A	p.R306*	stop_gained	PASS	0.478261	MUT
TCGA-IG-A5S3-01A	TP53	chr17	7673787	7673787	G	T	p.P278H	missense_variant	PASS	0.8	MUT
TCGA-IG-A3QL-01A	TP53	chr17	7674212	7674214	TGG	-	p.P250_I251delinsL	inframe_deletion	PASS	0.914286	MUT
TCGA-IG-A97H-01A	TP53	chr17	7674973	7674973	T	A	p.X187_splice	splice_acceptor_variant	PASS	0.446809	MUT
TCGA-2H-A9GK-01A	TP53	chr17	7674945	7674945	G	A	p.R196*	stop_gained	PASS	0.282609	MUT
TCGA-LN-A5U7-01A	TP53	chr17	7675088	7675088	C	T	p.R175H	missense_variant	PASS	0.884615	MUT
TCGA-L5-A4OE-01A	TP53	chr17	7675083	7675083	G	A	p.P177S	missense_variant	PASS	0.449057	MUT
TCGA-LN-A4A2-01A	TP53	chr17	7675139	7675139	C	T	p.R158H	missense_variant	PASS	0.219512	MUT
TCGA-R6-A6L4-01A	TP53	chr17	7675208	7675208	C	A	p.C135F	missense_variant	PASS	0.4375	MUT
TCGA-L5-A4OP-01A	TP53	chr17	7674243	7674248	ACTGTT	-	p.N239_S240del	inframe_deletion	PASS	0.55615	MUT
TCGA-LN-A7HV-01A	TP53	chr17	7673788	7673788	G	C	p.P278A	missense_variant	PASS	0.35	MUT
TCGA-L7-A6VZ-01A	TP53	chr17	7675184	7675184	A	G	p.V143A	missense_variant	PASS	0.5	MUT
TCGA-LN-A5U5-01A	TP53	chr17	7674277	7674277	C	-	p.C229Lfs*18	frameshift_variant	PASS	0.827273	MUT
TCGA-LN-A49O-01A	TP53	chr17	7675085	7675085	C	T	p.C176Y	missense_variant	PASS	0.785714	MUT
TCGA-VR-AA7D-01A	TP53	chr17	7675161	7675161	G	A	p.P151S	missense_variant	PASS	0.837838	MUT
TCGA-LN-A49V-01A	TP53	chr17	7673776	7673776	G	C	p.R282G	missense_variant	PASS	1	MUT
TCGA-LN-A4A4-01A	TP53	chr17	7674180	7674180	C	T	p.X261_splice	splice_donor_variant	PASS	0.735294	MUT
TCGA-IG-A3YB-01A	TP53	chr17	7675229	7675229	G	-	p.P128Lfs*42	frameshift_variant	PASS	0.540541	MUT
TCGA-L5-A88Z-01A	TP53	chr17	7675089	7675089	G	C	p.R175G	missense_variant	PASS	0.35	MUT
TCGA-LN-A9FP-01A	TP53	chr17	7673740	7673740	C	A	p.E294*	stop_gained	PASS	0.0869565	MUT
TCGA-LN-A9FO-01A	TP53	chr17	7674921	7674921	C	A	p.E204*	stop_gained	PASS	0.677419	MUT
TCGA-V5-AASX-01A	TP53	chr17	7674884	7674884	A	T	p.V216E	missense_variant	PASS	0.265306	MUT
TCGA-LN-A49P-01A	TP53	chr17	7674292	7674292	T	C	p.X225_splice	splice_acceptor_variant	PASS	0.471154	MUT
TCGA-R6-A6L6-01B	TP53	chr17	7673819	7673823	CCGTC	-	p.G266Efs*4	frameshift_variant	PASS	0.190476	MUT
TCGA-VR-AA4G-01A	TP53	chr17	7675151	7675151	C	-	p.G154Afs*16	frameshift_variant	PASS	0.4	MUT
TCGA-IG-A3Y9-01A	TP53	chr17	7673776	7673776	G	A	p.R282W	missense_variant	PASS	0.27451	MUT
TCGA-Z6-AAPN-01A	TP53	chr17	7673800	7673800	C	G	p.V274L	missense_variant	PASS	0.275862	MUT
TCGA-2H-A9GM-01A	TP53	chr17	7675083	7675084	-	GCA	p.C176dup	inframe_insertion	PASS	0.771429	MUT
TCGA-R6-A8WG-01A	TP53	chr17	7673802	7673802	C	T	p.R273H	missense_variant	PASS	0.736842	MUT
TCGA-L5-A893-01A	TP53	chr17	7674238	7674239	-	AGG	p.S241dup	inframe_insertion	PASS	0.468085	MUT
TCGA-LN-A4A1-01A	TP53	chr17	7675139	7675139	C	A	p.R158L	missense_variant	PASS	0.577904	MUT
TCGA-L5-A4OG-01A	TP53	chr17	7676096	7676096	C	T	p.W91*	stop_gained	PASS	0.380711	MUT
TCGA-R6-A6Y0-01B	TP53	chr17	7673699	7673699	A	C	p.X307_splice	splice_donor_variant	PASS	0.417582	MUT
TCGA-LN-A49R-01A	TP53	chr17	7675052	7675052	C	A	p.X187_splice	splice_donor_variant	PASS	0.930233	MUT
TCGA-VR-A8EW-01A	TP53	chr17	7675238	7675238	T	C	p.X126_splice	splice_acceptor_variant	PASS	0.666667	MUT
TCGA-IG-A5B8-01A	TP53	chr17	7674872	7674872	T	C	p.Y220C	missense_variant	PASS	0.48	MUT
TCGA-LN-A4A6-01A	TP53	chr17	7676040	7676040	C	A	p.R110L	missense_variant	PASS	0.532468	MUT
TCGA-X8-AAAR-01A	TP53	chr17	7670685	7670685	G	A	p.R342*	stop_gained	PASS	0.5	MUT
TCGA-V5-A7RC-01B	TP53	chr17	7673700	7673700	C	T	p.X307_splice	splice_donor_variant	PASS	0.662338	MUT
TCGA-VR-AA7B-01A	TP53	chr17	7675124	7675124	T	C	p.Y163C	missense_variant	PASS	0.458333	MUT
TCGA-2H-A9GQ-01A	TP53	chr17	7673776	7673776	G	A	p.R282W	missense_variant	PASS	0.75	MUT
TCGA-LN-A7HX-01A	TP53	chr17	7673806	7673806	C	T	p.V272M	missense_variant	PASS	0.333333	MUT
TCGA-IG-A3YC-01A	TP53	chr17	7675175	7675175	C	T	p.W146*	stop_gained	PASS	0.434783	MUT
TCGA-L5-A43C-01A	TP53	chr17	7675088	7675088	C	T	p.R175H	missense_variant	PASS	0.228571	MUT
TCGA-L5-A4ON-01A	TP53	chr17	7673803	7673803	G	A	p.R273C	missense_variant	PASS	0.721014	MUT
TCGA-LN-A4MR-01A	TP53	chr17	7675088	7675088	C	T	p.R175H	missense_variant	PASS	0.576923	MUT
TCGA-JY-A6FA-01A	TP53	chr17	7674939	7674939	C	A	p.E198*	stop_gained	PASS	0.816	MUT
TCGA-L5-A8NT-01A	TP53	chr17	7675208	7675208	C	A	p.C135F	missense_variant	PASS	0.578947	MUT
TCGA-JY-A6FH-01A	TP53	chr17	7673803	7673803	G	A	p.R273C	missense_variant	PASS	0.827586	MUT
TCGA-L5-A4OX-01A	TP53	chr17	7674185	7674192	AGTCTTCC	-	p.E258Qfs*3	frameshift_variant	PASS	0.742424	MUT
TCGA-LN-A7HZ-01A	TP53	chr17	7674873	7674873	A	C	p.Y220D	missense_variant	PASS	0.753247	MUT
TCGA-L5-A8NL-01A	TP53	chr17	7675077	7675077	G	A	p.H179Y	missense_variant	PASS	0.27027	MUT
TCGA-VR-A8EQ-01A	TP53	chr17	7674240	7674240	G	-	p.C242Afs*5	frameshift_variant	PASS	0.65625	MUT
TCGA-L5-A4OU-01A	TP53	chr17	7673799	7673799	A	C	p.V274G	missense_variant	PASS	0.347826	MUT
TCGA-M9-A5M8-01A	TP53	chr17	7673826	7673828	AGT	-	p.L265del	inframe_deletion	PASS	0.4	MUT
TCGA-ZR-A9CJ-01B	TP53	chr17	7675097	7675097	A	T	p.V172D	missense_variant	PASS	0.611111	MUT
TCGA-JY-A6FD-01A	TP53	chr17	7673704	7673704	G	A	p.R306*	stop_gained	PASS	0.255319	MUT
TCGA-JY-A938-01A	TP53	chr17	7674241	7674241	G	A	p.S241F	missense_variant	PASS	0.261905	MUT
TCGA-R6-A6Y2-01B	TP53	chr17	7674252	7674252	C	A	p.M237I	missense_variant	PASS	0.611111	MUT
TCGA-L5-A8NJ-01A	TP53	chr17	7673776	7673776	G	A	p.R282W	missense_variant	PASS	0.8	MUT
TCGA-L5-A8NI-01A	TP53	chr17	7675094	7675094	A	C	p.V173G	missense_variant	PASS	0.75	MUT
TCGA-R6-A8W8-01B	TP53	chr17	7673802	7673802	C	T	p.R273H	missense_variant	PASS	0.423077	MUT
TCGA-VR-A8EX-01A	TP53	chr17	7670682	7670682	C	A	p.E343*	stop_gained	PASS	0.486486	MUT
TCGA-L5-A4OW-01A	TP53	chr17	7675113	7675113	G	A	p.Q167*	stop_gained	PASS	0.542857	MUT
TCGA-L5-A8NW-01A	TP53	chr17	7675085	7675085	C	A	p.C176F	missense_variant	PASS	0.53125	MUT
TCGA-R6-A8WC-01A	TP53	chr17	7676096	7676096	C	T	p.W91*	stop_gained	PASS	0.855263	MUT
TCGA-LN-A49Y-01A	TP53	chr17	7673796	7673796	C	A	p.C275F	missense_variant	PASS	0.487106	MUT
TCGA-L5-A4OR-01A	TP53	chr17	7675167	7675168	-	ATCAAC	p.V147_D148dup	inframe_insertion	PASS	0.346386	MUT
TCGA-IG-A625-01A	TP53	chr17	7674858	7674858	C	A	p.X224_splice	splice_donor_variant	PASS	0.787879	MUT
TCGA-L5-A8NQ-01A	TP53	chr17	7674917	7674917	T	C	p.Y205C	missense_variant	PASS	0.191781	MUT
TCGA-2H-A9GH-01A	TP53	chr17	7674894	7674894	G	A	p.R213*	stop_gained	PASS	0.74359	MUT
TCGA-L5-A43H-01A	TP53	chr17	7675208	7675209	-	A	p.C135Lfs*14	frameshift_variant	PASS	0.545455	MUT
TCGA-L5-A4OQ-01A	TP53	chr17	7674227	7674227	T	C	p.M246V	missense_variant	PASS	0.492462	MUT
TCGA-VR-A8EO-01A	TP53	chr17	7673797	7673797	A	-	p.C275Vfs*70	frameshift_variant	PASS	0.5	MUT
TCGA-LN-A4A8-01A	TP53	chr17	7675076	7675076	T	C	p.H179R	missense_variant	PASS	0.731707	MUT
TCGA-V5-AASW-01A	TP53	chr17	7675088	7675088	C	T	p.R175H	missense_variant	PASS	0.75	MUT
TCGA-JY-A6FG-01A	TP53	chr17	7673802	7673802	C	T	p.R273H	missense_variant	PASS	0.424242	MUT
TCGA-VR-AA7I-01A	TP53	chr17	7675160	7675160	G	T	p.P151H	missense_variant	PASS	0.3125	MUT
TCGA-L5-A88S-01A	TP53	chr17	7673579	7673579	G	A	p.Q317*	stop_gained	PASS	0.462366	MUT
TCGA-Z6-A8JE-01A	TP53	chr17	7674953	7674953	T	C	p.H193R	missense_variant	PASS	0.693182	MUT
TCGA-L5-A8NK-01A	TP53	chr17	7673803	7673803	G	A	p.R273C	missense_variant	PASS	0.185185	MUT
TCGA-IG-A6QS-01A	TP53	chr17	7674238	7674238	C	T	p.C242Y	missense_variant	PASS	0.82	MUT
TCGA-LN-A9FR-01A	TP53	chr17	7673766	7673766	T	A	p.E285V	missense_variant	PASS	0.153846	MUT
TCGA-XP-A8T7-01A	TP53	chr17	7673744	7673744	T	-	p.E294Sfs*51	frameshift_variant	PASS	0.764706	MUT
TCGA-2H-A9GL-01A	TP53	chr17	7674193	7674194	-	G	p.L257Pfs*7	frameshift_variant	PASS	0.75	MUT
TCGA-2H-A9GR-01A	TP53	chr17	7675085	7675085	C	A	p.C176F	missense_variant	PASS	0.4	MUT
TCGA-LN-A49M-01A	TP53	chr17	7674894	7674894	G	A	p.R213*	stop_gained	PASS	0.371608	MUT
TCGA-Z6-A9VB-01A	TP53	chr17	7676043	7676043	A	G	p.F109S	missense_variant	PASS	0.666667	MUT
TCGA-IC-A6RE-01A	TP53	chr17	7673781	7673781	C	T	p.R280K	missense_variant	PASS	0.72	MUT
TCGA-VR-A8EZ-01A	TP53	chr17	7675224	7675224	G	C	p.L130V	missense_variant	PASS	0.576923	MUT
TCGA-R6-A8W5-01B	TP53	chr17	7675088	7675088	C	T	p.R175H	missense_variant	PASS	0.4	MUT
TCGA-L5-A8NV-01A	TP53	chr17	7674945	7674945	G	A	p.R196*	stop_gained	PASS	0.245283	MUT
TCGA-VR-A8EY-01A	TP53	chr17	7676245	7676245	C	-	p.D42Ifs*2	frameshift_variant	PASS	0.842857	MUT
TCGA-XP-A8T8-01A	TP53	chr17	7676051	7676051	G	C	p.S106R	missense_variant	PASS	0.666667	MUT
TCGA-2H-A9GO-01A	TP53	chr17	7676032	7676032	A	C	p.F113V	missense_variant	PASS	0.59	MUT
TCGA-LN-A49U-01A	TP53	chr17	7675997	7675997	G	T	p.C124*	stop_gained	PASS	0.782178	MUT
TCGA-IG-A4P3-01A	TP53	chr17	7673788	7673788	G	A	p.P278S	missense_variant	PASS	0.270386	MUT
TCGA-2H-A9GN-01A	TP53	chr17	7674904	7674905	TC	-	p.R209Kfs*6	frameshift_variant	PASS	0.744186	MUT
TCGA-L5-A891-01A	TP53	chr17	7670685	7670685	G	A	p.R342*	stop_gained	PASS	0.857143	MUT
TCGA-IG-A3I8-01A	TP53	chr17	7675088	7675088	C	T	p.R175H	missense_variant	PASS	0.757576	MUT
TCGA-VR-A8Q7-01A	TP53	chr17	7673788	7673788	G	C	p.P278A	missense_variant	PASS	0.5	MUT
TCGA-V5-A7RE-01A	TP53	chr17	7673699	7673699	A	C	p.X307_splice	splice_donor_variant	PASS	0.578947	MUT
TCGA-LN-A7HY-01A	TP53	chr17	7674861	7674861	C	A	p.E224*	stop_gained;splice_region_variant	PASS	0.6	MUT
TCGA-Z6-A8JD-01A	TP53	chr17	7673802	7673802	C	T	p.R273H	missense_variant	PASS	0.23913	MUT
TCGA-2H-A9GF-01A	TP53	chr17	7675066	7675083	GCAGCGCTCATGGTGGGG	-	p.P177_C182del	inframe_deletion	PASS	0.826087	MUT
TCGA-LN-A4A9-01A	TP53	chr17	7675210	7675210	A	T	p.F134L	missense_variant	PASS	0.734694	MUT
TCGA-LN-A8HZ-01A	TP53	chr17	7670717	7670717	T	G	p.X332_splice	splice_acceptor_variant	PASS	0.727273	MUT
TCGA-XP-A8T6-01A	TP53	chr17	7674894	7674894	G	A	p.R213*	stop_gained	PASS	0.407895	MUT
TCGA-L5-A88V-01A	TP53	chr17	7674872	7674872	T	C	p.Y220C	missense_variant	PASS	0.690476	MUT
TCGA-JY-A6FE-01A	TP53	chr17	7675185	7675198	CAGGGCAGGTCTTG	-	p.K139Afs*5	frameshift_variant	PASS	0.892857	MUT
TCGA-L5-A4OJ-01A	TP53	chr17	7673603	7673607	GCAGT	-	p.L308Qfs*27	frameshift_variant;splice_region_variant	PASS	0.339506	MUT
TCGA-L5-A43E-01A	TP53	chr17	7673802	7673802	C	T	p.R273H	missense_variant	PASS	0.666667	MUT
TCGA-LN-A49L-01A	TP53	chr17	7675229	7675229	G	-	p.P128Lfs*42	frameshift_variant	PASS	0.428571	MUT
TCGA-LN-A49S-01A	TP53	chr17	7670685	7670685	G	A	p.R342*	stop_gained	PASS	0.428571	MUT
TCGA-LN-A4MQ-01A	TP53	chr17	7674248	7674250	TAC	-	p.C238_N239delinsY	inframe_deletion	PASS	0.662651	MUT
TCGA-L5-A8NG-01A	TP53	chr17	7675088	7675088	C	T	p.R175H	missense_variant	PASS	0.448276	MUT
TCGA-LN-A7HW-01A	TP53	chr17	7674948	7674948	T	A	p.I195F	missense_variant	PASS	0.837398	MUT
TCGA-LN-A5U6-01A	TP53	chr17	7676179	7676180	GA	-	p.P64Qfs*84	frameshift_variant	PASS	0.75	MUT
TCGA-R6-A6DQ-01B	TP53	chr17	7673555	7673555	C	A	p.G325*	stop_gained	PASS	0.285714	MUT
TCGA-L5-A4OS-01A	TP53	chr17	7675206	7675207	GG	-	p.C135*	stop_gained;frameshift_variant	PASS	0.354167	MUT
TCGA-LN-A4A3-01A	TP53	chr17	7673740	7673740	C	A	p.E294*	stop_gained	PASS	0.449864	MUT
TCGA-IG-A8O2-01A	TP53	chr17	7675109	7675109	T	C	p.H168R	missense_variant	PASS	0.592593	MUT
TCGA-L5-A8NH-01A	TP53	chr17	7675208	7675208	C	A	p.C135F	missense_variant	PASS	0.612903	MUT
TCGA-LN-A9FQ-01A	TP53	chr17	7673704	7673704	G	A	p.R306*	stop_gained	PASS	0.6	MUT
TCGA-JY-A6F8-01A	TP53	chr17	7674945	7674945	G	A	p.R196*	stop_gained	PASS	0.7	MUT
TCGA-LN-A49X-01A	TP53	chr17	7675143	7675143	C	A	p.V157F	missense_variant	PASS	0.295238	MUT
TCGA-IG-A50L-01A	TP53	chr17	7673796	7673796	C	A	p.C275F	missense_variant	PASS	0.503623	MUT
TCGA-19-4065-01A	TP53	chr17	7675157	7675157	G	A	p.P152L	missense_variant	PASS	0.521739	MUT
TCGA-12-1598-01A	TP53	chr17	7673776	7673776	G	A	p.R282W	missense_variant	PASS	0.741176	MUT
TCGA-14-1034-01A	TP53	chr17	7676056	7676056	C	G	p.G105R	missense_variant	PASS	0.44	MUT
TCGA-14-3477-01A	TP53	chr17	7674214	7674214	G	A	p.P250L	missense_variant	PASS	0.973881	MUT
TCGA-27-1835-01A	TP53	chr17	7674885	7674885	C	T	p.V216M	missense_variant	PASS	0.75	MUT
TCGA-76-6283-01A	TP53	chr17	7675139	7675139	C	T	p.R158H	missense_variant	PASS	0.867925	MUT
TCGA-19-2625-01A	TP53	chr17	7674250	7674250	C	T	p.C238Y	missense_variant	PASS	0.276316	MUT
TCGA-19-A6J5-01A	TP53	chr17	7675076	7675076	T	C	p.H179R	missense_variant	PASS	0.953125	MUT
TCGA-06-0237-01A	TP53	chr17	7674947	7674947	A	G	p.I195T	missense_variant	PASS	0.42	MUT
TCGA-06-6694-01A	TP53	chr17	7674250	7674250	C	A	p.C238F	missense_variant	PASS	0.707692	MUT
TCGA-32-2616-01A	TP53	chr17	7675088	7675088	C	T	p.R175H	missense_variant	PASS	0.529412	MUT
TCGA-28-1753-01A	TP53	chr17	7673802	7673802	C	T	p.R273H	missense_variant	PASS	0.213115	MUT
TCGA-26-5133-01A	TP53	chr17	7674262	7674262	T	C	p.Y234C	missense_variant	PASS	0.833333	MUT
TCGA-74-6573-01A	TP53	chr17	7674893	7674893	C	T	p.R213Q	missense_variant	PASS	0.803571	MUT
TCGA-19-1788-01A	TP53	chr17	7670624	7670624	C	G	p.S362T	missense_variant	PASS	0.0727273	MUT
TCGA-06-0875-01A	TP53	chr17	7673776	7673776	G	A	p.R282W	missense_variant	PASS	0.619048	MUT
TCGA-26-5136-01B	TP53	chr17	7675216	7675216	C	A	p.K132N	missense_variant	PASS	0.789474	MUT
TCGA-16-0849-01A	TP53	chr17	7673803	7673803	G	A	p.R273C	missense_variant	PASS	0.912281	MUT
TCGA-28-5215-01A	TP53	chr17	7675994	7675994	C	T	p.T125T	splice_region_variant;synonymous_variant	PASS	0.553191	MUT
TCGA-27-1836-01A	TP53	chr17	7674899	7674899	G	A	p.T211I	missense_variant	PASS	0.221053	MUT
TCGA-27-2519-01A	TP53	chr17	7673776	7673776	G	-	p.R282Gfs*63	frameshift_variant	PASS	0.644444	MUT
TCGA-06-2558-01A	TP53	chr17	7673779	7673779	C	G	p.D281H	missense_variant	PASS	0.648148	MUT
TCGA-32-2491-01A	TP53	chr17	7674250	7674250	C	A	p.C238F	missense_variant	PASS	0.417391	MUT
TCGA-06-0130-01A	TP53	chr17	7675139	7675139	C	T	p.R158H	missense_variant	PASS	0.337209	MUT
TCGA-76-4929-01A	TP53	chr17	7670685	7670685	G	A	p.R342*	stop_gained	PASS	0.548387	MUT
TCGA-76-6660-01A	TP53	chr17	7675097	7675097	A	C	p.V172G	missense_variant	PASS	0.564516	MUT
TCGA-12-0827-01A	TP53	chr17	7675166	7675175	GAATCAACCC	-	p.W146Sfs*21	frameshift_variant	PASS	0.514563	MUT
TCGA-06-0744-01A	TP53	chr17	7675076	7675076	T	C	p.H179R	missense_variant	PASS	0.5	MUT
TCGA-14-1795-01A	TP53	chr17	7674232	7674232	C	T	p.G244D	missense_variant	PASS	0.555819	MUT
TCGA-06-0128-01A	TP53	chr17	7673592	7673592	G	-	p.S313Afs*32	frameshift_variant	PASS	0.830189	MUT
TCGA-19-1390-01A	TP53	chr17	7674950	7674950	A	C	p.L194R	missense_variant	PASS	0.141304	MUT
TCGA-06-0644-01A	TP53	chr17	7674872	7674872	T	C	p.Y220C	missense_variant	PASS	0.318182	MUT
TCGA-28-5216-01A	TP53	chr17	7674217	7674217	C	A	p.R249M	missense_variant	PASS	0.771429	MUT
TCGA-14-0813-01A	TP53	chr17	7673776	7673776	G	A	p.R282W	missense_variant	PASS	0.341176	MUT
TCGA-06-6698-01A	TP53	chr17	7675088	7675088	C	T	p.R175H	missense_variant	PASS	0.756098	MUT
TCGA-06-5416-01A	TP53	chr17	7674894	7674894	G	A	p.R213*	stop_gained	PASS	0.957983	MUT
TCGA-16-0850-01A	TP53	chr17	7674241	7674241	G	T	p.S241Y	missense_variant	PASS	0.972683	MUT
TCGA-28-5207-01A	TP53	chr17	7673823	7673823	C	A	p.G266V	missense_variant	PASS	0.388889	MUT
TCGA-28-1752-01A	TP53	chr17	7674885	7674885	C	T	p.V216M	missense_variant	PASS	0.083045	MUT
TCGA-12-0619-01A	TP53	chr17	7675122	7675122	T	C	p.K164E	missense_variant	PASS	0.7	MUT
TCGA-76-6193-01A	TP53	chr17	7674233	7674233	C	T	p.G244S	missense_variant	PASS	0.240741	MUT
TCGA-06-0221-01A	TP53	chr17	7675194	7675195	TC	-	p.K139Nfs*9	frameshift_variant	PASS	0.833333	MUT
TCGA-41-3915-01A	TP53	chr17	7670699	7670710	CGCTCACGCCCA	-	p.G334_R337del	inframe_deletion	PASS	0.444444	MUT
TCGA-19-1787-01B	TP53	chr17	7675088	7675088	C	T	p.R175H	missense_variant	PASS	0.742268	MUT
TCGA-06-2563-01A	TP53	chr17	7675223	7675223	A	G	p.L130P	missense_variant	PASS	0.340909	MUT
TCGA-14-0867-01A	TP53	chr17	7676003	7676003	C	-	p.T123Lfs*47	frameshift_variant	PASS	0.837456	MUT
TCGA-14-1821-01A	TP53	chr17	7674890	7674890	T	C	p.H214R	missense_variant	PASS	0.917949	MUT
TCGA-76-6286-01A	TP53	chr17	7669668	7669668	G	T	p.Q375K	missense_variant	PASS	0.368421	MUT
TCGA-12-0618-01A	TP53	chr17	7674250	7674250	C	T	p.C238Y	missense_variant	PASS	0.895833	MUT
TCGA-12-0707-01A	TP53	chr17	7674872	7674872	T	C	p.Y220C	missense_variant	PASS	0.388128	MUT
TCGA-06-A5U0-01A	TP53	chr17	7670685	7670685	G	A	p.R342*	stop_gained	PASS	0.761905	MUT
TCGA-26-1442-01A	TP53	chr17	7673803	7673803	G	A	p.R273C	missense_variant	PASS	0.62069	MUT
TCGA-06-6701-01A	TP53	chr17	7673778	7673778	T	G	p.D281A	missense_variant	PASS	0.878049	MUT
TCGA-76-4925-01A	TP53	chr17	7674217	7674217	C	G	p.R249T	missense_variant	PASS	0.689655	MUT
TCGA-27-1838-01A	TP53	chr17	7673796	7673796	C	T	p.C275Y	missense_variant	PASS	0.517241	MUT
TCGA-06-0743-01A	TP53	chr17	7675076	7675076	T	C	p.H179R	missense_variant	PASS	0.333333	MUT
TCGA-06-0188-01A	TP53	chr17	7673608	7673608	G	A	p.A307V	missense_variant;splice_region_variant	PASS	0.377193	MUT
TCGA-14-1825-01A	TP53	chr17	7673776	7673776	G	A	p.R282W	missense_variant	PASS	0.371429	MUT
TCGA-06-0189-01A	TP53	chr17	7675088	7675088	C	T	p.R175H	missense_variant	PASS	0.0805369	MUT
TCGA-12-0773-01A	TP53	chr17	7675139	7675139	C	G	p.R158P	missense_variant	PASS	0.832061	MUT
TCGA-06-1805-01A	TP53	chr17	7673803	7673803	G	A	p.R273C	missense_variant	PASS	0.827869	MUT
TCGA-76-4934-01A	TP53	chr17	7673802	7673802	C	T	p.R273H	missense_variant	PASS	0.781818	MUT
TCGA-06-5858-01A	TP53	chr17	7675088	7675088	C	T	p.R175H	missense_variant	PASS	0.698795	MUT
TCGA-19-5956-01A	TP53	chr17	7673547	7673547	A	C	p.Y327*	stop_gained	PASS	0.391304	MUT
TCGA-06-1087-01A	TP53	chr17	7674872	7674872	T	C	p.Y220C	missense_variant	PASS	0.409524	MUT
TCGA-32-4210-01A	TP53	chr17	7674226	7674226	A	C	p.M246R	missense_variant	PASS	0.817073	MUT
TCGA-14-1396-01A	TP53	chr17	7676097	7676097	C	T	p.W91*	stop_gained	PASS	0.565217	MUT
TCGA-06-0238-01A	TP53	chr17	7674240	7674248	GGAACTGTT	-	p.N239_S241del	inframe_deletion	PASS	0.516667	MUT
TCGA-28-2509-01A	TP53	chr17	7674238	7674238	C	T	p.C242Y	missense_variant	PASS	0.804878	MUT
TCGA-06-2559-01A	TP53	chr17	7674962	7674962	G	A	p.P190L	missense_variant	PASS	0.468354	MUT
TCGA-02-0003-01A	TP53	chr17	7673776	7673776	G	A	p.R282W	missense_variant	PASS	0.417476	MUT
TCGA-14-0871-01A	TP53	chr17	7673717	7673718	-	G	p.G302Rfs*4	frameshift_variant	PASS	0.954955	MUT
TCGA-14-0817-01A	TP53	chr17	7674946	7674950	GATAA	-	p.L194Pfs*13	frameshift_variant	PASS	0.84466	MUT
TCGA-02-2485-01A	TP53	chr17	7675232	7675232	G	T	p.S127Y	missense_variant	PASS	0.477273	MUT
TCGA-06-2567-01A	TP53	chr17	7674945	7674945	G	A	p.R196*	stop_gained	PASS	0.375	MUT
TCGA-14-1456-01B	TP53	chr17	7674872	7674872	T	C	p.Y220C	missense_variant	PASS	0.741379	MUT
TCGA-76-6662-01A	TP53	chr17	7675200	7675200	C	T	p.A138T	missense_variant	PASS	0.322581	MUT
TCGA-12-0691-01A	TP53	chr17	7674953	7674953	T	C	p.H193R	missense_variant	PASS	0.777174	MUT
TCGA-28-1746-01A	TP53	chr17	7673796	7673796	C	T	p.C275Y	missense_variant	PASS	0.421053	MUT
TCGA-06-5417-01A	TP53	chr17	7674199	7674199	A	C	p.I255S	missense_variant	PASS	0.589744	MUT
TCGA-12-0662-01A	TP53	chr17	7675994	7675994	C	T	p.T125T	splice_region_variant;synonymous_variant	PASS	0.29148	MUT
TCGA-16-1460-01A	TP53	chr17	7675088	7675088	C	T	p.R175H	missense_variant	PASS	0.825397	MUT
TCGA-12-0818-01A	TP53	chr17	7673803	7673803	G	A	p.R273C	missense_variant	PASS	0.847222	MUT
TCGA-02-0055-01A	TP53	chr17	7674885	7674885	C	T	p.V216M	missense_variant	PASS	0.6	MUT
TCGA-12-1088-01A	TP53	chr17	7674972	7674972	C	T	p.X187_splice	splice_acceptor_variant	PASS	0.684211	MUT
TCGA-12-1600-01A	TP53	chr17	7675237	7675237	C	T	p.X126_splice	splice_acceptor_variant	PASS	0.444444	MUT
TCGA-06-1800-01A	TP53	chr17	7674242	7674242	A	G	p.S241P	missense_variant	PASS	0.731973	MUT
TCGA-06-2570-01A	TP53	chr17	7675206	7675206	G	C	p.Q136E	missense_variant	PASS	0.876712	MUT
TCGA-02-2483-01A	TP53	chr17	7673802	7673802	C	T	p.R273H	missense_variant	PASS	0.898305	MUT
TCGA-06-A7TL-01A	TP53	chr17	7673796	7673796	C	T	p.C275Y	missense_variant	PASS	0.789474	MUT
TCGA-06-2569-01A	TP53	chr17	7675138	7675149	GCGGACGCGGGT	-	p.T155_R158del	inframe_deletion	PASS	0.835616	MUT
TCGA-06-6389-01A	TP53	chr17	7674872	7674872	T	C	p.Y220C	missense_variant	PASS	0.95	MUT
TCGA-32-4208-01A	TP53	chr17	7675088	7675088	C	T	p.R175H	missense_variant	PASS	0.878788	MUT
TCGA-16-0848-01A	TP53	chr17	7673704	7673704	G	A	p.R306*	stop_gained	PASS	0.78125	MUT
TCGA-16-0846-01A	TP53	chr17	7675077	7675077	G	A	p.H179Y	missense_variant	PASS	0.584416	MUT
TCGA-06-0184-01A	TP53	chr17	7675139	7675139	C	T	p.R158H	missense_variant	PASS	0.375	MUT
TCGA-19-1388-01A	TP53	chr17	7675157	7675157	G	-	p.P152Rfs*18	frameshift_variant	PASS	0.393939	MUT
TCGA-41-2575-01A	TP53	chr17	7674291	7674291	C	G	p.X225_splice	splice_acceptor_variant	PASS	0.571429	MUT
TCGA-28-5219-01A	TP53	chr17	7676381	7676381	C	T	p.X32_splice	splice_donor_variant	PASS	0.688679	MUT
TCGA-27-2521-01A	TP53	chr17	7673831	7673831	A	-	p.L264Yfs*81	frameshift_variant	PASS	0.94	MUT
TCGA-CN-5364-01A	TP53	chr17	7673728	7673728	C	A	p.E298*	stop_gained	PASS	0.238095	MUT
TCGA-CV-7090-01A	TP53	chr17	7673802	7673802	C	T	p.R273H	missense_variant	PASS	0.5	MUT
TCGA-CV-5978-01A	TP53	chr17	7675098	7675098	C	A	p.V172F	missense_variant	PASS	0.461538	MUT
TCGA-CQ-6225-01A	TP53	chr17	7675085	7675085	C	G	p.C176S	missense_variant	PASS	0.756098	MUT
TCGA-CQ-A4C9-01A	TP53	chr17	7675076	7675076	T	A	p.H179L	missense_variant	PASS	0.425532	MUT
TCGA-CV-7418-01A	TP53	chr17	7674216	7674216	C	A	p.R249S	missense_variant	PASS	0.68254	MUT
TCGA-CV-5440-01A	TP53	chr17	7675085	7675085	C	T	p.C176Y	missense_variant	PASS	0.353846	MUT
TCGA-CV-7245-01A	TP53	chr17	7673776	7673776	G	A	p.R282W	missense_variant	PASS	0.611111	MUT
TCGA-UF-A7JA-01A	TP53	chr17	7675088	7675088	C	T	p.R175H	missense_variant	PASS	0.182609	MUT
TCGA-CV-7433-01A	TP53	chr17	7673788	7673788	G	A	p.P278S	missense_variant	PASS	0.288889	MUT
TCGA-4P-AA8J-01A	TP53	chr17	7670682	7670682	C	A	p.E343*	stop_gained	PASS	0.172414	MUT
TCGA-CN-6013-01A	TP53	chr17	7673776	7673776	G	A	p.R282W	missense_variant	PASS	0.236842	MUT
TCGA-CV-7242-01A	TP53	chr17	7675095	7675095	C	T	p.V173M	missense_variant	PASS	0.382022	MUT
TCGA-BA-A6DE-01A	TP53	chr17	7675095	7675095	C	T	p.V173M	missense_variant	PASS	0.566667	MUT
TCGA-CX-7086-01A	TP53	chr17	7673744	7673744	T	-	p.E294Sfs*51	frameshift_variant	PASS	0.567568	MUT
TCGA-F7-A61W-01A	TP53	chr17	7673544	7673545	-	A	p.T329Hfs*8	frameshift_variant	PASS	0.861386	MUT
TCGA-QK-A8Z8-01A	TP53	chr17	7675139	7675139	C	A	p.R158L	missense_variant	PASS	0.555556	MUT
TCGA-CN-6017-01A	TP53	chr17	7676123	7676135	CGGTGTAGGAGCT	-	p.A79Rfs*40	frameshift_variant	PASS	0.097561	MUT
TCGA-CV-7099-01A	TP53	chr17	7673767	7673767	C	T	p.E285K	missense_variant	PASS	0.378378	MUT
TCGA-CR-7376-01A	TP53	chr17	7673780	7673780	T	G	p.R280S	missense_variant	PASS	0.119048	MUT
TCGA-CR-7398-01A	TP53	chr17	7670699	7670699	C	A	p.R337L	missense_variant	PASS	0.685714	MUT
TCGA-CR-7389-01A	TP53	chr17	7676261	7676261	C	-	p.S37Pfs*7	frameshift_variant	PASS	0.382979	MUT
TCGA-CV-A463-01A	TP53	chr17	7673781	7673781	C	T	p.R280K	missense_variant	PASS	0.271186	MUT
TCGA-BB-4227-01A	TP53	chr17	7674894	7674894	G	A	p.R213*	stop_gained	PASS	0.836735	MUT
TCGA-D6-A6EM-01A	TP53	chr17	7675076	7675076	T	C	p.H179R	missense_variant	PASS	0.272727	MUT
TCGA-D6-A6EQ-01A	TP53	chr17	7670700	7670700	G	A	p.R337C	missense_variant	PASS	0.411765	MUT
TCGA-CV-7421-01A	TP53	chr17	7675232	7675232	G	A	p.S127F	missense_variant	PASS	0.47619	MUT
TCGA-BA-5555-01A	TP53	chr17	7674256	7674256	T	C	p.Y236C	missense_variant	PASS	0.555556	MUT
TCGA-BA-A6DD-01A	TP53	chr17	7673802	7673802	C	T	p.R273H	missense_variant	PASS	0.333333	MUT
TCGA-CN-5358-01A	TP53	chr17	7674904	7674905	TC	-	p.R209Kfs*6	frameshift_variant	PASS	0.174757	MUT
TCGA-UF-A7JJ-01A	TP53	chr17	7676152	7676153	-	G	p.V73Rfs*76	frameshift_variant	PASS	0.208738	MUT
TCGA-BB-4224-01A	TP53	chr17	7674874	7674875	GG	-	p.P219Lfs*2	frameshift_variant	PASS	0.533333	MUT
TCGA-CQ-5332-01A	TP53	chr17	7675161	7675161	G	A	p.P151S	missense_variant	PASS	0.782609	MUT
TCGA-CR-6493-01A	TP53	chr17	7674276	7674277	AC	-	p.C229Yfs*10	frameshift_variant	PASS	0.375	MUT
TCGA-HD-8634-01A	TP53	chr17	7675139	7675139	C	A	p.R158L	missense_variant	PASS	0.373494	MUT
TCGA-QK-A6VB-01A	TP53	chr17	7674872	7674872	T	C	p.Y220C	missense_variant	PASS	0.5	MUT
TCGA-BA-A6DL-01A	TP53	chr17	7674232	7674232	C	A	p.G244V	missense_variant	PASS	0.0909091	MUT
TCGA-CV-7414-01A	TP53	chr17	7673767	7673767	C	T	p.E285K	missense_variant	PASS	0.756757	MUT
TCGA-CR-7388-01A	TP53	chr17	7673803	7673803	G	A	p.R273C	missense_variant	PASS	0.4375	MUT
TCGA-P3-A6T0-01A	TP53	chr17	7674211	7674211	A	T	p.I251N	missense_variant	PASS	0.268519	MUT
TCGA-UF-A7JD-01A	TP53	chr17	7674894	7674894	G	A	p.R213*	stop_gained	PASS	0.6	MUT
TCGA-CV-7255-01A	TP53	chr17	7673704	7673704	G	A	p.R306*	stop_gained	PASS	0.814159	MUT
TCGA-F7-A50G-01A	TP53	chr17	7673535	7673535	C	A	p.Q331H	missense_variant;splice_region_variant	PASS	0.294872	MUT
TCGA-CV-7095-01A	TP53	chr17	7674945	7674945	G	A	p.R196*	stop_gained	PASS	0.224138	MUT
TCGA-CN-A6V3-01A	TP53	chr17	7676055	7676055	C	A	p.G105V	missense_variant	PASS	0.173469	MUT
TCGA-BA-A4II-01A	TP53	chr17	7673793	7673793	G	T	p.A276D	missense_variant	PASS	0.339623	MUT
TCGA-CV-6934-01A	TP53	chr17	7674917	7674917	T	C	p.Y205C	missense_variant	PASS	0.403846	MUT
TCGA-CV-6935-01A	TP53	chr17	7674239	7674239	A	T	p.C242S	missense_variant	PASS	0.752475	MUT
TCGA-UF-A7JH-01A	TP53	chr17	7673777	7673778	-	TCTC	p.D281Efs*26	frameshift_variant	PASS	0.76	MUT
TCGA-CQ-7065-01A	TP53	chr17	7675076	7675076	T	G	p.H179P	missense_variant	PASS	0.295082	MUT
TCGA-CV-A6JZ-01A	TP53	chr17	7675085	7675085	C	A	p.C176F	missense_variant	PASS	0.3	MUT
TCGA-CN-4740-01A	TP53	chr17	7675206	7675206	G	A	p.Q136*	stop_gained	PASS	0.182927	MUT
TCGA-CV-7103-01A	TP53	chr17	7675153	7675160	GGGCGGGG	-	p.P151Rfs*27	frameshift_variant	PASS	0.6	MUT
TCGA-CV-A45Y-01A	TP53	chr17	7675079	7675080	-	G	p.H178Pfs*3	frameshift_variant	PASS	0.134328	MUT
TCGA-UF-A719-01A	TP53	chr17	7674948	7674948	T	A	p.I195F	missense_variant	PASS	0.342105	MUT
TCGA-CV-5439-01A	TP53	chr17	7673578	7673579	-	G	p.Q317Pfs*20	frameshift_variant	PASS	0.414634	MUT
TCGA-CV-7101-01A	TP53	chr17	7675101	7675101	C	A	p.E171*	stop_gained	PASS	0.369565	MUT
TCGA-CN-5370-01A	TP53	chr17	7675088	7675088	C	T	p.R175H	missense_variant	PASS	0.311828	MUT
TCGA-BA-4076-01A	TP53	chr17	7675205	7675205	T	G	p.Q136P	missense_variant	PASS	0.378788	MUT
TCGA-CQ-6219-01A	TP53	chr17	7674893	7674893	C	G	p.R213P	missense_variant	PASS	0.272727	MUT
TCGA-CV-6951-01A	TP53	chr17	7674899	7674899	G	A	p.T211I	missense_variant	PASS	0.341463	MUT
TCGA-CR-6491-01A	TP53	chr17	7674254	7674254	T	C	p.M237V	missense_variant	PASS	0.364583	MUT
TCGA-HD-7753-01A	TP53	chr17	7673797	7673798	-	AAC	p.V274dup	inframe_insertion	PASS	0.439024	MUT
TCGA-QK-A6IH-01A	TP53	chr17	7675190	7675190	C	T	p.C141Y	missense_variant	PASS	0.657895	MUT
TCGA-CQ-5331-01A	TP53	chr17	7673609	7673609	C	G	p.X307_splice	splice_acceptor_variant	PASS	0.163043	MUT
TCGA-CV-7238-01A	TP53	chr17	7674945	7674945	G	A	p.R196*	stop_gained	PASS	0.121951	MUT
TCGA-CQ-A4C6-01A	TP53	chr17	7673740	7673740	C	A	p.E294*	stop_gained	PASS	0.542857	MUT
TCGA-CV-6956-01A	TP53	chr17	7676038	7676041	GACG	-	p.R110Wfs*12	frameshift_variant	PASS	0.628205	MUT
TCGA-CV-A45X-01A	TP53	chr17	7676381	7676381	C	A	p.X32_splice	splice_donor_variant	PASS	0.269231	MUT
TCGA-BA-6870-01A	TP53	chr17	7674238	7674238	C	T	p.C242Y	missense_variant	PASS	0.348624	MUT
TCGA-BA-6873-01A	TP53	chr17	7674953	7674953	T	A	p.H193L	missense_variant	PASS	0.309524	MUT
TCGA-CN-4739-01A	TP53	chr17	7670700	7670700	G	A	p.R337C	missense_variant	PASS	0.645161	MUT
TCGA-CN-A498-01A	TP53	chr17	7673730	7673730	T	-	p.H297Pfs*48	frameshift_variant	PASS	0.466667	MUT
TCGA-BA-6872-01A	TP53	chr17	7675088	7675088	C	T	p.R175H	missense_variant	PASS	0.580645	MUT
TCGA-BA-6869-01A	TP53	chr17	7674250	7674250	C	A	p.C238F	missense_variant	PASS	0.23913	MUT
TCGA-D6-6826-01A	TP53	chr17	7675094	7675094	A	C	p.V173G	missense_variant	PASS	0.486486	MUT
TCGA-HD-8635-01A	TP53	chr17	7675076	7675076	T	C	p.H179R	missense_variant	PASS	0.307692	MUT
TCGA-BA-A6DI-01A	TP53	chr17	7675085	7675085	C	T	p.C176Y	missense_variant	PASS	0.180952	MUT
TCGA-CN-5359-01A	TP53	chr17	7674929	7674929	A	T	p.L201*	stop_gained	PASS	0.228261	MUT
TCGA-CQ-7064-01A	TP53	chr17	7675124	7675124	T	C	p.Y163C	missense_variant	PASS	0.180952	MUT
TCGA-P3-A6T5-01A	TP53	chr17	7674944	7674944	C	G	p.R196P	missense_variant	PASS	0.545455	MUT
TCGA-CQ-6229-01A	TP53	chr17	7674894	7674894	G	A	p.R213*	stop_gained	PASS	0.633333	MUT
TCGA-BA-5151-01A	TP53	chr17	7675185	7675185	C	T	p.V143M	missense_variant	PASS	0.378049	MUT
TCGA-IQ-A61E-01A	TP53	chr17	7669692	7669692	T	A	p.X367_splice	splice_acceptor_variant	PASS	0.481818	MUT
TCGA-D6-A74Q-01A	TP53	chr17	7676167	7676167	C	A	p.E68*	stop_gained	PASS	0.6171	MUT
TCGA-CV-7254-01A	TP53	chr17	7674190	7674190	T	G	p.E258A	missense_variant	PASS	0.326087	MUT
TCGA-CV-7434-01A	TP53	chr17	7675209	7675209	A	-	p.C135Afs*35	frameshift_variant	PASS	0.727273	MUT
TCGA-CV-7568-01A	TP53	chr17	7673788	7673788	G	A	p.P278S	missense_variant	PASS	0.818182	MUT
TCGA-QK-AA3J-01A	TP53	chr17	7674872	7674872	T	C	p.Y220C	missense_variant	PASS	0.795455	MUT
TCGA-CR-7372-01A	TP53	chr17	7676134	7676135	CT	-	p.A79Sfs*69	frameshift_variant	PASS	0.52381	MUT
TCGA-CN-6019-01A	TP53	chr17	7670716	7670716	C	A	p.X332_splice	splice_acceptor_variant	PASS	0.227273	MUT
TCGA-CN-4742-01A	TP53	chr17	7673740	7673740	C	A	p.E294*	stop_gained	PASS	0.27381	MUT
TCGA-CN-6997-01A	TP53	chr17	7675206	7675206	G	A	p.Q136*	stop_gained	PASS	0.902778	MUT
TCGA-CV-5976-01A	TP53	chr17	7674872	7674872	T	C	p.Y220C	missense_variant	PASS	0.416667	MUT
TCGA-CQ-6220-01A	TP53	chr17	7673782	7673782	T	C	p.R280G	missense_variant	PASS	0.580645	MUT
TCGA-BA-4074-01A	TP53	chr17	7674189	7674189	T	A	p.E258D	missense_variant	PASS	0.485714	MUT
TCGA-RS-A6TO-01A	TP53	chr17	7673776	7673776	G	A	p.R282W	missense_variant	PASS	0.212766	MUT
TCGA-CV-6945-01A	TP53	chr17	7674953	7674953	T	A	p.H193L	missense_variant	PASS	0.607843	MUT
TCGA-HD-A633-01A	TP53	chr17	7670666	7670666	A	G	p.L348S	missense_variant	PASS	0.192982	MUT
TCGA-CQ-6228-01A	TP53	chr17	7676068	7676068	T	A	p.K101*	stop_gained	PASS	0.804878	MUT
TCGA-D6-6517-01A	TP53	chr17	7675088	7675088	C	T	p.R175H	missense_variant	PASS	0.197183	MUT
TCGA-CV-7415-01A	TP53	chr17	7675214	7675214	A	T	p.M133K	missense_variant	PASS	0.558824	MUT
TCGA-CV-A6K2-01A	TP53	chr17	7674225	7674225	C	G	p.M246I	missense_variant	PASS	0.285714	MUT
TCGA-UF-A718-01A	TP53	chr17	7674291	7674291	C	G	p.X225_splice	splice_acceptor_variant	PASS	0.514563	MUT
TCGA-CN-5360-01A	TP53	chr17	7675156	7675156	C	-	p.G154Afs*16	frameshift_variant	PASS	0.241935	MUT
TCGA-IQ-A61G-01A	TP53	chr17	7674241	7674241	G	C	p.S241C	missense_variant	PASS	0.814286	MUT
TCGA-QK-A8ZB-01A	TP53	chr17	7673740	7673740	C	A	p.E294*	stop_gained	PASS	0.411765	MUT
TCGA-CV-A6JT-01A	TP53	chr17	7674262	7674262	T	C	p.Y234C	missense_variant	PASS	0.184211	MUT
TCGA-IQ-A61H-01A	TP53	chr17	7674945	7674945	G	A	p.R196*	stop_gained	PASS	0.352941	MUT
TCGA-CQ-A4C7-01A	TP53	chr17	7673707	7673707	T	A	p.K305*	stop_gained	PASS	0.519481	MUT
TCGA-CR-6477-01A	TP53	chr17	7670685	7670685	G	-	p.R342Efs*3	frameshift_variant	PASS	0.392157	MUT
TCGA-CN-6010-01A	TP53	chr17	7675994	7675994	C	A	p.T125T	splice_region_variant;synonymous_variant	PASS	0.387755	MUT
TCGA-CN-6996-01A	TP53	chr17	7674250	7674250	C	A	p.C238F	missense_variant	PASS	0.407407	MUT
TCGA-CQ-5329-01A	TP53	chr17	7673802	7673802	C	T	p.R273H	missense_variant	PASS	0.5	MUT
TCGA-CV-A6JY-01A	TP53	chr17	7675177	7675178	-	A	p.W146Vfs*3	frameshift_variant	PASS	0.392157	MUT
TCGA-DQ-7592-01A	TP53	chr17	7674257	7674257	A	C	p.Y236D	missense_variant	PASS	0.571429	MUT
TCGA-CV-6936-01A	TP53	chr17	7675095	7675095	C	A	p.V173L	missense_variant	PASS	0.6	MUT
TCGA-CN-5367-01A	TP53	chr17	7673803	7673803	G	A	p.R273C	missense_variant	PASS	0.1875	MUT
TCGA-CQ-A4CE-01A	TP53	chr17	7674945	7674945	G	A	p.R196*	stop_gained	PASS	0.363636	MUT
TCGA-CN-5355-01A	TP53	chr17	7673535	7673535	C	T	p.Q331Q	splice_region_variant;synonymous_variant	PASS	0.414474	MUT
TCGA-CV-7247-01A	TP53	chr17	7675216	7675216	C	G	p.K132N	missense_variant	PASS	0.484848	MUT
TCGA-CR-7380-01A	TP53	chr17	7673776	7673776	G	A	p.R282W	missense_variant	PASS	0.536585	MUT
TCGA-UF-A71D-01A	TP53	chr17	7676119	7676119	C	-	p.A84Pfs*39	frameshift_variant	PASS	0.58042	MUT
TCGA-BA-6868-01B	TP53	chr17	7674950	7674950	A	G	p.L194P	missense_variant	PASS	0.681818	MUT
TCGA-CV-7424-01A	TP53	chr17	7673704	7673704	G	A	p.R306*	stop_gained	PASS	0.405063	MUT
TCGA-CV-A6JE-01A	TP53	chr17	7674872	7674872	T	C	p.Y220C	missense_variant	PASS	0.181818	MUT
TCGA-CQ-A4CD-01A	TP53	chr17	7669641	7669644	TGAG	-	p.L383Cfs*38	frameshift_variant	PASS	0.160305	MUT
TCGA-CV-6933-01A	TP53	chr17	7674957	7674957	G	A	p.Q192*	stop_gained	PASS	0.394737	MUT
TCGA-CN-6995-01A	TP53	chr17	7673540	7673540	G	-	p.L330Ffs*15	frameshift_variant	PASS	0.282353	MUT
TCGA-CR-7401-01A	TP53	chr17	7674859	7674859	C	T	p.E224E	splice_region_variant;synonymous_variant	PASS	0.142857	MUT
TCGA-KU-A66T-01A	TP53	chr17	7673809	7673809	C	T	p.E271K	missense_variant	PASS	0.942857	MUT
TCGA-CV-7236-01A	TP53	chr17	7675185	7675185	C	T	p.V143M	missense_variant	PASS	0.179104	MUT
TCGA-CR-7374-01A	TP53	chr17	7675151	7675151	C	-	p.G154Afs*16	frameshift_variant	PASS	0.661654	MUT
TCGA-CV-A6JD-01A	TP53	chr17	7675190	7675190	C	A	p.C141F	missense_variant	PASS	0.38806	MUT
TCGA-CV-5436-01A	TP53	chr17	7673823	7673823	C	T	p.G266E	missense_variant	PASS	0.315789	MUT
TCGA-CV-7407-01A	TP53	chr17	7674225	7674225	C	T	p.M246I	missense_variant	PASS	0.184211	MUT
TCGA-CX-A4AQ-01A	TP53	chr17	7673764	7673764	C	A	p.E286*	stop_gained	PASS	0.5	MUT
TCGA-CN-5365-01A	TP53	chr17	7674953	7674953	T	A	p.H193L	missense_variant	PASS	0.561798	MUT
TCGA-UF-A7JT-01A	TP53	chr17	7673803	7673803	G	A	p.R273C	missense_variant	PASS	0.208333	MUT
TCGA-CV-7243-01A	TP53	chr17	7675128	7675148	TGGCCATGGCGCGGACGCGGG	-	p.T155_A161del	inframe_deletion	PASS	0.424242	MUT
TCGA-DQ-5624-01A	TP53	chr17	7674865	7674866	-	GGCT	p.P223Afs*3	frameshift_variant	PASS	0.3	MUT
TCGA-CV-7177-01A	TP53	chr17	7675160	7675160	G	T	p.P151H	missense_variant	PASS	0.633803	MUT
TCGA-CN-A63U-01A	TP53	chr17	7674292	7674292	T	A	p.X225_splice	splice_acceptor_variant	PASS	0.831933	MUT
TCGA-CV-6959-01A	TP53	chr17	7676072	7676075	GGAA	-	p.S99Rfs*23	frameshift_variant	PASS	0.562963	MUT
TCGA-UF-A71E-01A	TP53	chr17	7675994	7675994	C	A	p.T125T	splice_region_variant;synonymous_variant	PASS	0.69863	MUT
TCGA-CV-A45W-01A	TP53	chr17	7673728	7673728	C	A	p.E298*	stop_gained	PASS	0.208955	MUT
TCGA-CV-7252-01A	TP53	chr17	7674949	7674950	-	AG	p.I195Lfs*53	frameshift_variant	PASS	0.301587	MUT
TCGA-CR-6478-01A	TP53	chr17	7675076	7675076	T	C	p.H179R	missense_variant	PASS	0.383562	MUT
TCGA-CN-6020-01A	TP53	chr17	7674859	7674859	C	A	p.E224D	missense_variant;splice_region_variant	PASS	0.615385	MUT
TCGA-D6-6824-01A	TP53	chr17	7675132	7675132	C	A	p.M160I	missense_variant	PASS	0.0465116	MUT
TCGA-CV-7263-01A	TP53	chr17	7676060	7676060	G	C	p.Y103*	stop_gained	PASS	0.371795	MUT
TCGA-BA-A6DB-01A	TP53	chr17	7673803	7673803	G	A	p.R273C	missense_variant	PASS	0.162162	MUT
TCGA-DQ-5631-01A	TP53	chr17	7670703	7670703	C	A	p.E336*	stop_gained	PASS	0.162791	MUT
TCGA-CN-A63T-01A	TP53	chr17	7675143	7675143	C	A	p.V157F	missense_variant	PASS	0.48	MUT
TCGA-CV-5973-01A	TP53	chr17	7673776	7673776	G	A	p.R282W	missense_variant	PASS	0.866667	MUT
TCGA-T3-A92M-01A	TP53	chr17	7675052	7675052	C	A	p.X187_splice	splice_donor_variant	PASS	0.434783	MUT
TCGA-CV-A45Q-01A	TP53	chr17	7676404	7676404	C	G	p.X25_splice	splice_acceptor_variant	PASS	0.34	MUT
TCGA-MZ-A7D7-01A	TP53	chr17	7674213	7674214	GG	-	p.P250Hfs*13	frameshift_variant	PASS	0.495146	MUT
TCGA-CQ-A4CG-01A	TP53	chr17	7674185	7674186	-	GTCTTCCAGTGTGATGATGGTGAGGATGG	p.S260Pfs*95	frameshift_variant	PASS	0.608696	MUT
TCGA-CN-4727-01A	TP53	chr17	7673728	7673728	C	A	p.E298*	stop_gained	PASS	0.592814	MUT
TCGA-BB-A5HZ-01A	TP53	chr17	7675074	7675074	C	T	p.E180K	missense_variant	PASS	0.258065	MUT
TCGA-BA-A6D8-01A	TP53	chr17	7675994	7675994	C	G	p.T125T	splice_region_variant;synonymous_variant	PASS	0.391892	MUT
TCGA-CQ-6222-01A	TP53	chr17	7674894	7674894	G	A	p.R213*	stop_gained	PASS	0.108108	MUT
TCGA-T2-A6WZ-01A	TP53	chr17	7673806	7673806	C	T	p.V272M	missense_variant	PASS	0.653846	MUT
TCGA-DQ-7588-01A	TP53	chr17	7675080	7675080	G	-	p.H178Tfs*69	frameshift_variant	PASS	0.534884	MUT
TCGA-CV-7416-01A	TP53	chr17	7675088	7675088	C	T	p.R175H	missense_variant	PASS	0.631579	MUT
TCGA-QK-A8Z9-01B	TP53	chr17	7674216	7674216	C	G	p.R249S	missense_variant	PASS	0.532609	MUT
TCGA-CN-6024-01A	TP53	chr17	7673826	7673826	A	C	p.L265R	missense_variant	PASS	0.666667	MUT
TCGA-D6-A4ZB-01A	TP53	chr17	7674950	7674950	A	C	p.L194R	missense_variant	PASS	0.560976	MUT
TCGA-F7-A50I-01A	TP53	chr17	7673796	7673796	C	T	p.C275Y	missense_variant	PASS	0.411765	MUT
TCGA-BA-4075-01A	TP53	chr17	7673699	7673699	A	C	p.X307_splice	splice_donor_variant	PASS	0.654709	MUT
TCGA-P3-A6T4-01A	TP53	chr17	7674916	7674916	A	T	p.Y205*	stop_gained	PASS	0.452055	MUT
TCGA-D6-A6EO-01A	TP53	chr17	7674944	7674959	CGGATAAGATGCTGAG	-	p.P191Qfs*51	frameshift_variant	PASS	0.692308	MUT
TCGA-H7-A6C5-01A	TP53	chr17	7675993	7675993	C	A	p.X125_splice	splice_donor_variant	PASS	0.405405	MUT
TCGA-F7-A61V-01A	TP53	chr17	7675088	7675096	CGCCTCACA	-	p.V173_R175del	inframe_deletion	PASS	0.475	MUT
TCGA-D6-A4Z9-01A	TP53	chr17	7675124	7675124	T	C	p.Y163C	missense_variant	PASS	0.540984	MUT
TCGA-BB-7870-01A	TP53	chr17	7674937	7674937	T	-	p.G199Efs*48	frameshift_variant	PASS	0.767606	MUT
TCGA-CV-A468-01A	TP53	chr17	7670685	7670685	G	A	p.R342*	stop_gained	PASS	0.166667	MUT
TCGA-H7-8501-01A	TP53	chr17	7675124	7675124	T	C	p.Y163C	missense_variant	PASS	0.223881	MUT
TCGA-CV-6003-01A	TP53	chr17	7670685	7670685	G	A	p.R342*	stop_gained	PASS	0.764706	MUT
TCGA-CN-4736-01A	TP53	chr17	7674953	7674953	T	G	p.H193P	missense_variant	PASS	0.142857	MUT
TCGA-BB-A6UO-01A	TP53	chr17	7673699	7673699	A	C	p.X307_splice	splice_donor_variant	PASS	0.589744	MUT
TCGA-CV-7091-01A	TP53	chr17	7676400	7676400	A	-	p.P27Lfs*17	frameshift_variant	PASS	0.565217	MUT
TCGA-CV-6941-01A	TP53	chr17	7675066	7675083	GCAGCGCTCATGGTGGGG	-	p.P177_C182del	inframe_deletion	PASS	0.655172	MUT
TCGA-CV-5435-01A	TP53	chr17	7676097	7676097	C	T	p.W91*	stop_gained	PASS	0.840426	MUT
TCGA-CV-7446-01A	TP53	chr17	7675124	7675124	T	C	p.Y163C	missense_variant	PASS	0.916168	MUT
TCGA-UF-A7JO-01A	TP53	chr17	7676051	7676051	G	C	p.S106R	missense_variant	PASS	0.205882	MUT
TCGA-CV-6942-01A	TP53	chr17	7673537	7673537	G	A	p.Q331*	stop_gained;splice_region_variant	PASS	0.185714	MUT
TCGA-CX-7219-01A	TP53	chr17	7674944	7674944	C	G	p.R196P	missense_variant	PASS	0.525	MUT
TCGA-CN-6012-01A	TP53	chr17	7675235	7675235	T	G	p.Y126S	missense_variant;splice_region_variant	PASS	0.392857	MUT
TCGA-BB-A5HU-01A	TP53	chr17	7675085	7675085	C	T	p.C176Y	missense_variant	PASS	0.476923	MUT
TCGA-CR-7365-01A	TP53	chr17	7674885	7674885	C	T	p.V216M	missense_variant	PASS	0.727273	MUT
TCGA-CR-7364-01A	TP53	chr17	7676115	7676115	G	-	p.P85Lfs*38	frameshift_variant	PASS	0.425287	MUT
TCGA-UF-A7JF-01A	TP53	chr17	7674936	7674936	C	A	p.G199*	stop_gained	PASS	0.276923	MUT
TCGA-CR-7379-01A	TP53	chr17	7675204	7675204	T	A	p.Q136H	missense_variant	PASS	0.175439	MUT
TCGA-IQ-A61J-01A	TP53	chr17	7675993	7675993	C	A	p.X125_splice	splice_donor_variant	PASS	0.370968	MUT
TCGA-HD-7229-01A	TP53	chr17	7675077	7675077	G	A	p.H179Y	missense_variant	PASS	0.537313	MUT
TCGA-CV-A45R-01A	TP53	chr17	7673788	7673788	G	A	p.P278S	missense_variant	PASS	0.62	MUT
TCGA-CV-7422-01A	TP53	chr17	7676059	7676059	G	A	p.Q104*	stop_gained	PASS	0.253165	MUT
TCGA-P3-A6SX-01A	TP53	chr17	7675123	7675123	G	C	p.Y163*	stop_gained	PASS	0.52809	MUT
TCGA-CN-6989-01A	TP53	chr17	7674198	7674199	-	A	p.T256Hfs*8	frameshift_variant	PASS	0.388889	MUT
TCGA-CQ-7072-01A	TP53	chr17	7675143	7675143	C	A	p.V157F	missense_variant	PASS	0.623656	MUT
TCGA-CN-5366-01A	TP53	chr17	7675095	7675095	C	T	p.V173M	missense_variant	PASS	0.358974	MUT
TCGA-CV-7435-01A	TP53	chr17	7674872	7674872	T	C	p.Y220C	missense_variant	PASS	0.388889	MUT
TCGA-CV-A45U-01A	TP53	chr17	7673728	7673728	C	A	p.E298*	stop_gained	PASS	0.575342	MUT
TCGA-CV-6962-01A	TP53	chr17	7674953	7674953	T	C	p.H193R	missense_variant	PASS	0.814815	MUT
TCGA-CV-7410-01A	TP53	chr17	7675086	7675086	A	-	p.C176Afs*71	frameshift_variant	PASS	0.0909091	MUT
TCGA-CR-7371-01A	TP53	chr17	7675088	7675088	C	T	p.R175H	missense_variant	PASS	0.25	MUT
TCGA-CR-7377-01A	TP53	chr17	7673704	7673704	G	A	p.R306*	stop_gained	PASS	0.107527	MUT
TCGA-P3-A6T3-01A	TP53	chr17	7673704	7673704	G	A	p.R306*	stop_gained	PASS	0.349593	MUT
TCGA-CN-4731-01A	TP53	chr17	7675101	7675101	C	A	p.E171*	stop_gained	PASS	0.601626	MUT
TCGA-IQ-A61O-01A	TP53	chr17	7674894	7674894	G	A	p.R213*	stop_gained	PASS	0.2	MUT
TCGA-QK-A6IG-01A	TP53	chr17	7673767	7673767	C	A	p.E285*	stop_gained	PASS	0.706897	MUT
TCGA-D6-8569-01A	TP53	chr17	7673791	7673791	A	C	p.C277G	missense_variant	PASS	0.5	MUT
TCGA-H7-A6C4-01A	TP53	chr17	7674945	7674945	G	A	p.R196*	stop_gained	PASS	0.3	MUT
TCGA-CV-6950-01A	TP53	chr17	7674923	7674923	A	-	p.V203Gfs*44	frameshift_variant	PASS	0.68	MUT
TCGA-HD-7831-01A	TP53	chr17	7674887	7674888	-	T	p.S215Kfs*7	frameshift_variant	PASS	0.434783	MUT
TCGA-CV-7178-01A	TP53	chr17	7673802	7673819	CGCACCTCAAAGCTGTTC	-	p.N268_R273del	inframe_deletion	PASS	0.378378	MUT
TCGA-CR-7370-01A	TP53	chr17	7674251	7674251	A	T	p.C238S	missense_variant	PASS	0.288889	MUT
TCGA-CV-6937-01A	TP53	chr17	7674914	7674914	A	-	p.L206Wfs*41	frameshift_variant	PASS	0.361702	MUT
TCGA-D6-8568-01A	TP53	chr17	7675125	7675125	A	G	p.Y163H	missense_variant	PASS	0.370079	MUT
TCGA-CQ-A4CH-01A	TP53	chr17	7676385	7676385	A	-	p.L32Cfs*12	frameshift_variant	PASS	0.106796	MUT
TCGA-TN-A7HJ-01A	TP53	chr17	7673752	7673753	-	GA	p.R290Sfs*56	frameshift_variant	PASS	0.384615	MUT
TCGA-CV-A45T-01A	TP53	chr17	7675107	7675107	T	-	p.M169*	frameshift_variant	PASS	0.0625	MUT
TCGA-CN-5356-01A	TP53	chr17	7673802	7673802	C	T	p.R273H	missense_variant	PASS	0.471429	MUT
TCGA-F7-8298-01A	TP53	chr17	7674919	7674943	CTCCACACGCAAATTTCCTTCCACT	-	p.V197Ifs*42	frameshift_variant	PASS	0.604938	MUT
TCGA-CN-4733-01A	TP53	chr17	7673802	7673802	C	T	p.R273H	missense_variant	PASS	0.241379	MUT
TCGA-BB-A5HY-01A	TP53	chr17	7675058	7675061	CTAT	-	p.D184Afs*62	frameshift_variant	PASS	0.675676	MUT
TCGA-CN-A63W-01A	TP53	chr17	7673728	7673728	C	A	p.E298*	stop_gained	PASS	0.666667	MUT
TCGA-CV-7438-01A	TP53	chr17	7674894	7674894	G	A	p.R213*	stop_gained	PASS	0.526316	MUT
TCGA-CV-A6JU-01A	TP53	chr17	7674858	7674858	C	A	p.X224_splice	splice_donor_variant	PASS	0.233333	MUT
TCGA-CV-7248-01A	TP53	chr17	7674238	7674238	C	A	p.C242F	missense_variant	PASS	0.392405	MUT
TCGA-CV-5434-01A	TP53	chr17	7674256	7674256	T	C	p.Y236C	missense_variant	PASS	0.522388	MUT
TCGA-QK-A8ZA-01A	TP53	chr17	7674953	7674953	T	A	p.H193L	missense_variant	PASS	0.705882	MUT
TCGA-CV-7432-01A	TP53	chr17	7674236	7674246	TGCAGGAACTG	-	p.S240Gfs*20	frameshift_variant	PASS	0.184783	MUT
TCGA-CV-A461-01A	TP53	chr17	7674256	7674256	T	C	p.Y236C	missense_variant	PASS	0.283333	MUT
TCGA-CV-7102-01A	TP53	chr17	7673823	7673823	C	T	p.G266E	missense_variant	PASS	0.421053	MUT
TCGA-BA-A6DG-01A	TP53	chr17	7673782	7673782	T	C	p.R280G	missense_variant	PASS	0.134615	MUT
TCGA-BA-5557-01A	TP53	chr17	7674929	7674929	A	T	p.L201*	stop_gained	PASS	0.183333	MUT
TCGA-CR-7399-01A	TP53	chr17	7673788	7673788	G	A	p.P278S	missense_variant	PASS	0.216216	MUT
TCGA-CN-6011-01A	TP53	chr17	7673788	7673788	G	A	p.P278S	missense_variant	PASS	0.238095	MUT
TCGA-CR-6484-01A	TP53	chr17	7674945	7674945	G	A	p.R196*	stop_gained	PASS	0.263158	MUT
TCGA-P3-A6T7-01A	TP53	chr17	7674250	7674250	C	-	p.C238Lfs*9	frameshift_variant	PASS	0.328358	MUT
TCGA-F7-A622-01A	TP53	chr17	7674915	7674979	AATACTCCACACGCAAATTTCCTTCCACTCGGATAAGATGCTGAGGAGGGGCCAGACCTAAGAGC	-	p.X187_splice	splice_acceptor_variant;coding_sequence_variant;intron_variant	PASS	0.327869	MUT
TCGA-CN-4737-01A	TP53	chr17	7675109	7675109	T	A	p.H168L	missense_variant	PASS	0.174603	MUT
TCGA-UF-A7JS-01A	TP53	chr17	7673776	7673776	G	A	p.R282W	missense_variant	PASS	0.372093	MUT
TCGA-IQ-A61K-01A	TP53	chr17	7675088	7675088	C	T	p.R175H	missense_variant	PASS	0.620253	MUT
TCGA-CV-7089-01A	TP53	chr17	7675124	7675124	T	C	p.Y163C	missense_variant	PASS	0.225	MUT
TCGA-MT-A51W-01A	TP53	chr17	7674248	7674248	T	C	p.N239D	missense_variant	PASS	0.367347	MUT
TCGA-CN-6994-01A	TP53	chr17	7673772	7673772	C	G	p.R283P	missense_variant	PASS	0.232143	MUT
TCGA-F7-A620-01A	TP53	chr17	7675161	7675161	G	A	p.P151S	missense_variant	PASS	0.323232	MUT
TCGA-CV-7437-01A	TP53	chr17	7676018	7676018	C	-	p.T118Qfs*5	frameshift_variant	PASS	0.662162	MUT
TCGA-DQ-5630-01A	TP53	chr17	7673550	7673568	TTCTCCATCCAGTGGTTTC	-	p.K320Nfs*19	frameshift_variant	PASS	0.209524	MUT
TCGA-CV-7253-01A	TP53	chr17	7673808	7673808	T	A	p.E271V	missense_variant	PASS	0.615385	MUT
TCGA-C9-A47Z-01A	TP53	chr17	7674947	7674947	A	G	p.I195T	missense_variant	PASS	0.4	MUT
TCGA-CQ-A4CB-01A	TP53	chr17	7674878	7674878	A	C	p.V218G	missense_variant	PASS	0.241379	MUT
TCGA-P3-A6T8-01A	TP53	chr17	7674872	7674872	T	C	p.Y220C	missense_variant	PASS	0.315789	MUT
TCGA-UF-A7JK-01A	TP53	chr17	7674913	7674927	CAAATACTCCACACG	-	p.R202_L206del	inframe_deletion	PASS	0.7	MUT
TCGA-D6-6823-01A	TP53	chr17	7675202	7675202	A	T	p.L137Q	missense_variant	PASS	0.54902	MUT
TCGA-BA-5558-01A	TP53	chr17	7673776	7673776	G	A	p.R282W	missense_variant	PASS	0.263889	MUT
TCGA-CR-7383-01A	TP53	chr17	7673534	7673534	C	T	p.X331_splice	splice_donor_variant	PASS	0.48	MUT
TCGA-BA-A8YP-01A	TP53	chr17	7675113	7675113	G	A	p.Q167*	stop_gained	PASS	0.584416	MUT
TCGA-CN-A49A-01A	TP53	chr17	7673803	7673803	G	A	p.R273C	missense_variant	PASS	0.5	MUT
TCGA-QK-A64Z-01A	TP53	chr17	7673803	7673803	G	A	p.R273C	missense_variant	PASS	0.2	MUT
TCGA-CN-4723-01A	TP53	chr17	7674238	7674238	C	A	p.C242F	missense_variant	PASS	0.423077	MUT
TCGA-F7-7848-01A	TP53	chr17	7673763	7673763	T	A	p.E286V	missense_variant	PASS	0.340426	MUT
TCGA-IQ-A6SG-01A	TP53	chr17	7673776	7673776	G	A	p.R282W	missense_variant	PASS	0.428571	MUT
TCGA-F7-A623-01A	TP53	chr17	7676101	7676102	-	GG	p.S90Pfs*34	frameshift_variant	PASS	0.432692	MUT
TCGA-CV-7235-01A	TP53	chr17	7674262	7674262	T	C	p.Y234C	missense_variant	PASS	0.630137	MUT
TCGA-CV-7413-01A	TP53	chr17	7676056	7676056	C	A	p.G105C	missense_variant	PASS	0.464789	MUT
TCGA-CV-5966-01A	TP53	chr17	7675161	7675161	G	T	p.P151T	missense_variant	PASS	0.457143	MUT
TCGA-BA-7269-01A	TP53	chr17	7674862	7674863	-	T	p.E224*	frameshift_variant	PASS	0.307692	MUT
TCGA-CQ-5330-01A	TP53	chr17	7673824	7673824	C	T	p.G266R	missense_variant	PASS	0.388889	MUT
TCGA-CV-A6JN-01A	TP53	chr17	7675201	7675204	CAGT	-	p.L137Pfs*32	frameshift_variant	PASS	0.552239	MUT
TCGA-CQ-5326-01A	TP53	chr17	7674216	7674216	C	A	p.R249S	missense_variant	PASS	0.235294	MUT
TCGA-BA-A6DA-01A	TP53	chr17	7673806	7673806	C	T	p.V272M	missense_variant	PASS	0.46875	MUT
TCGA-CX-7082-01A	TP53	chr17	7674894	7674894	G	A	p.R213*	stop_gained	PASS	0.666667	MUT
TCGA-QK-A8Z7-01A	TP53	chr17	7674921	7674921	C	A	p.E204*	stop_gained	PASS	0.589286	MUT
TCGA-CV-5977-01A	TP53	chr17	7673535	7673535	C	T	p.Q331Q	splice_region_variant;synonymous_variant	PASS	0.283582	MUT
TCGA-CV-A460-01A	TP53	chr17	7673802	7673802	C	T	p.R273H	missense_variant	PASS	0.392857	MUT
TCGA-CV-A45Z-01A	TP53	chr17	7674972	7674972	C	T	p.X187_splice	splice_acceptor_variant	PASS	0.321429	MUT
TCGA-CV-5430-01A	TP53	chr17	7676092	7676102	GGGGCCAGGAG	-	p.S90Vfs*55	frameshift_variant	PASS	0.313253	MUT
TCGA-QK-A6IJ-01A	TP53	chr17	7675079	7675080	-	GG	p.H178Pfs*70	frameshift_variant	PASS	0.478873	MUT
TCGA-CV-A6JM-01A	TP53	chr17	7674953	7674953	T	A	p.H193L	missense_variant	PASS	0.394366	MUT
TCGA-D6-6825-01A	TP53	chr17	7675051	7675051	A	C	p.X187_splice	splice_donor_variant	PASS	0.4	MUT
TCGA-BA-4078-01A	TP53	chr17	7674292	7674292	T	C	p.X225_splice	splice_acceptor_variant	PASS	0.865672	MUT
TCGA-CN-A49B-01A	TP53	chr17	7673776	7673776	G	A	p.R282W	missense_variant	PASS	0.565217	MUT
TCGA-CV-7423-01A	TP53	chr17	7670694	7670694	C	A	p.E339*	stop_gained	PASS	0.294118	MUT
TCGA-CN-6988-01A	TP53	chr17	7675187	7675197	GGGCAGGTCTT	-	p.K139Cfs*6	frameshift_variant	PASS	0.826087	MUT
TCGA-CV-7104-01A	TP53	chr17	7674291	7674291	C	T	p.X225_splice	splice_acceptor_variant	PASS	0.232877	MUT
TCGA-QK-AA3K-01A	TP53	chr17	7676040	7676040	C	A	p.R110L	missense_variant	PASS	0.423529	MUT
TCGA-DQ-5629-01A	TP53	chr17	7675143	7675143	C	A	p.V157F	missense_variant	PASS	0.604651	MUT
TCGA-CN-A641-01A	TP53	chr17	7673779	7673779	C	A	p.D281Y	missense_variant	PASS	0.588235	MUT
TCGA-P3-A5QA-01A	TP53	chr17	7674954	7674954	G	A	p.H193Y	missense_variant	PASS	0.48	MUT
TCGA-MT-A7BN-01A	TP53	chr17	7674889	7674889	A	-	p.H214Qfs*33	frameshift_variant	PASS	0.545455	MUT
TCGA-BA-A4IF-01A	TP53	chr17	7675212	7675212	A	C	p.F134V	missense_variant	PASS	0.5	MUT
TCGA-CV-A45P-01A	TP53	chr17	7673772	7673772	C	T	p.R283H	missense_variant	PASS	0.12	MUT
TCGA-CN-4738-01A	TP53	chr17	7673537	7673537	G	A	p.Q331*	stop_gained;splice_region_variant	PASS	0.0534351	MUT
TCGA-IQ-A6SH-01A	TP53	chr17	7674957	7674957	G	A	p.Q192*	stop_gained	PASS	0.54321	MUT
TCGA-CQ-6223-01A	TP53	chr17	7675136	7675136	G	A	p.A159V	missense_variant	PASS	0.489362	MUT
TCGA-CV-A464-01A	TP53	chr17	7675088	7675088	C	T	p.R175H	missense_variant	PASS	0.184211	MUT
TCGA-HD-A6HZ-01A	TP53	chr17	7673704	7673704	G	A	p.R306*	stop_gained	PASS	0.280992	MUT
TCGA-CV-5444-01A	TP53	chr17	7675188	7675196	GGCAGGTCT	-	p.K139_P142delinsT	inframe_deletion	PASS	0.127273	MUT
TCGA-CV-A6K1-01A	TP53	chr17	7674858	7674858	C	A	p.X224_splice	splice_donor_variant	PASS	0.613636	MUT
TCGA-HD-8224-01A	TP53	chr17	7670700	7670700	G	A	p.R337C	missense_variant	PASS	0.681818	MUT
TCGA-CR-7393-01A	TP53	chr17	7676248	7676248	C	-	p.D41Mfs*3	frameshift_variant	PASS	0.0539568	MUT
TCGA-CV-A465-01A	TP53	chr17	7676040	7676040	C	A	p.R110L	missense_variant	PASS	0.3375	MUT
TCGA-D6-6516-01A	TP53	chr17	7673835	7673835	C	A	p.G262V	missense_variant;splice_region_variant	PASS	0.6	MUT
TCGA-D6-6515-01A	TP53	chr17	7673802	7673802	C	T	p.R273H	missense_variant	PASS	0.206897	MUT
TCGA-D6-A6EP-01A	TP53	chr17	7675229	7675229	G	-	p.P128Lfs*42	frameshift_variant	PASS	0.967213	MUT
TCGA-CN-4728-01A	TP53	chr17	7676196	7676196	G	-	p.P58Qfs*65	frameshift_variant	PASS	0.311953	MUT
TCGA-CV-6954-01A	TP53	chr17	7675161	7675197	GTGTGGAATCAACCCACAGCTGCACAGGGCAGGTCTT	-	p.K139Pfs*19	frameshift_variant	PASS	0.578125	MUT
TCGA-P3-A6T2-01A	TP53	chr17	7673772	7673772	C	G	p.R283P	missense_variant	PASS	0.472727	MUT
TCGA-CR-7390-01A	TP53	chr17	7676051	7676051	G	C	p.S106R	missense_variant	PASS	0.619718	MUT
TCGA-CQ-7063-01A	TP53	chr17	7675077	7675077	G	T	p.H179N	missense_variant	PASS	0.415584	MUT
TCGA-CN-4725-01A	TP53	chr17	7670699	7670699	C	A	p.R337L	missense_variant	PASS	0.365385	MUT
TCGA-CN-4726-01A	TP53	chr17	7675992	7675992	A	T	p.X125_splice	splice_donor_variant	PASS	0.388889	MUT
TCGA-CQ-7069-01A	TP53	chr17	7673793	7673794	-	CACAAA	p.V274_C275dup	inframe_insertion	PASS	0.457143	MUT
TCGA-CN-6998-01A	TP53	chr17	7673704	7673704	G	A	p.R306*	stop_gained	PASS	0.652632	MUT
TCGA-QK-A6VC-01A	TP53	chr17	7675182	7675182	G	A	p.Q144*	stop_gained	PASS	0.222222	MUT
TCGA-CN-6021-01A	TP53	chr17	7676176	7676177	-	G	p.R65Qfs*84	frameshift_variant	PASS	0.583691	MUT
TCGA-CV-5432-01A	TP53	chr17	7673700	7673700	C	A	p.X307_splice	splice_donor_variant	PASS	0.79	MUT
TCGA-BB-8601-01A	TP53	chr17	7673544	7673545	-	A	p.T329Hfs*8	frameshift_variant	PASS	0.709677	MUT
TCGA-CV-6940-01A	TP53	chr17	7673784	7673801	CCAGGACAGGCACAAACA	-	p.V274_G279del	inframe_deletion	PASS	0.52381	MUT
TCGA-WA-A7GZ-01A	TP53	chr17	7674953	7674953	T	G	p.H193P	missense_variant	PASS	0.477612	MUT
TCGA-KN-8434-01A	TP53	chr17	7675189	7675189	G	C	p.C141W	missense_variant	PASS	0.585366	MUT
TCGA-KL-8337-01A	TP53	chr17	7675052	7675052	C	A	p.X187_splice	splice_donor_variant	PASS	0.0833333	MUT
TCGA-KL-8339-01A	TP53	chr17	7673776	7673776	G	A	p.R282W	missense_variant	PASS	0.888889	MUT
TCGA-KO-8413-01A	TP53	chr17	7674894	7674894	G	A	p.R213*	stop_gained	PASS	0.363636	MUT
TCGA-KO-8403-01A	TP53	chr17	7673821	7673821	G	A	p.R267W	missense_variant	PASS	0.4	MUT
TCGA-KN-8433-01A	TP53	chr17	7676381	7676381	C	A	p.X32_splice	splice_donor_variant	PASS	0.463768	MUT
TCGA-KL-8341-01A	TP53	chr17	7673746	7673746	T	A	p.K292*	stop_gained	PASS	0.977778	MUT
TCGA-KL-8335-01A	TP53	chr17	7673700	7673700	C	T	p.X307_splice	splice_donor_variant	PASS	0.765957	MUT
TCGA-KN-8418-01A	TP53	chr17	7675078	7675078	G	T	p.H178Q	missense_variant	PASS	0.814815	MUT
TCGA-KL-8329-01A	TP53	chr17	7674276	7674276	A	T	p.C229*	stop_gained	PASS	0.16092	MUT
TCGA-KO-8404-01A	TP53	chr17	7674291	7674291	C	T	p.X225_splice	splice_acceptor_variant	PASS	0.756098	MUT
TCGA-KN-8423-01A	TP53	chr17	7674248	7674248	T	C	p.N239D	missense_variant	PASS	0.606061	MUT
TCGA-KN-8424-01A	TP53	chr17	7670699	7670699	C	T	p.R337H	missense_variant	PASS	0.488372	MUT
TCGA-KO-8408-01A	TP53	chr17	7676398	7676398	G	-	p.P27Lfs*17	frameshift_variant	PASS	0.722892	MUT
TCGA-KN-8428-01A	TP53	chr17	7674945	7674945	G	A	p.R196*	stop_gained	PASS	0.783784	MUT
TCGA-KN-8436-01A	TP53	chr17	7670697	7670697	A	T	p.F338I	missense_variant	PASS	0.843137	MUT
TCGA-KL-8324-01A	TP53	chr17	7674962	7674962	G	A	p.P190L	missense_variant	PASS	0.227273	MUT
TCGA-KL-8336-01A	TP53	chr17	7675137	7675137	C	G	p.A159P	missense_variant	PASS	0.776316	MUT
TCGA-KL-8338-01A	TP53	chr17	7673796	7673796	C	T	p.C275Y	missense_variant	PASS	0.733333	MUT
TCGA-B0-5098-01A	TP53	chr17	7674894	7674894	G	A	p.R213*	stop_gained	PASS	0.263158	MUT
TCGA-CZ-4865-01A	TP53	chr17	7674241	7674241	G	C	p.S241C	missense_variant	PASS	0.115385	MUT
TCGA-AK-3440-01A	TP53	chr17	7676381	7676381	C	A	p.X32_splice	splice_donor_variant	PASS	0.941176	MUT
TCGA-CJ-5677-01A	TP53	chr17	7673779	7673779	C	A	p.D281Y	missense_variant	PASS	0.16129	MUT
TCGA-BP-4770-01A	TP53	chr17	7674180	7674180	C	A	p.X261_splice	splice_donor_variant	PASS	0.698113	MUT
TCGA-A3-3346-01A	TP53	chr17	7675078	7675079	-	T	p.H178Qfs*3	frameshift_variant	PASS	0.165138	MUT
TCGA-CZ-5463-01A	TP53	chr17	7673806	7673806	C	T	p.V272M	missense_variant	PASS	0.403509	MUT
TCGA-B0-5117-01A	TP53	chr17	7674954	7674954	G	A	p.H193Y	missense_variant	PASS	0.526316	MUT
TCGA-BQ-5881-01A	TP53	chr17	7674872	7674872	T	G	p.Y220S	missense_variant	PASS	0.15	MUT
TCGA-B3-4104-01A	TP53	chr17	7676097	7676097	C	T	p.W91*	stop_gained	PASS	0.172727	MUT
TCGA-A4-A57E-01A	TP53	chr17	7674241	7674241	G	C	p.S241C	missense_variant	PASS	0.736842	MUT
TCGA-B1-A655-01A	TP53	chr17	7674953	7674953	T	G	p.H193P	missense_variant	PASS	0.234783	MUT
TCGA-5P-A9K3-01A	TP53	chr17	7676037	7676037	A	G	p.L111P	missense_variant	PASS	0.595041	MUT
TCGA-AB-2868-03B	TP53	chr17	7675237	7675237	C	T	p.X126_splice	splice_acceptor_variant	PASS	0.405405	MUT
TCGA-AB-2885-03A	TP53	chr17	7674954	7674954	G	A	p.H193Y	missense_variant	PASS	0.860215	MUT
TCGA-AB-2904-03A	TP53	chr17	7670700	7670700	G	A	p.R337C	missense_variant	PASS	0.798246	MUT
TCGA-AB-2829-03B	TP53	chr17	7673782	7673782	T	C	p.R280G	missense_variant	PASS	0.38	MUT
TCGA-AB-2938-03A	TP53	chr17	7670685	7670685	G	-	p.R342Efs*3	frameshift_variant	PASS	0.195946	MUT
TCGA-S9-A7IZ-01A	TP53	chr17	7673775	7673795	CGGTCTCTCCCAGGACAGGCA	-	p.C275_R282delinsW	inframe_deletion	PASS	0.769231	MUT
TCGA-HT-8108-01A	TP53	chr17	7675153	7675153	G	-	p.G154Afs*16	frameshift_variant	PASS	0.731183	MUT
TCGA-E1-A7YD-01A	TP53	chr17	7675206	7675206	G	A	p.Q136*	stop_gained	PASS	0.864407	MUT
TCGA-TM-A84Q-01A	TP53	chr17	7674218	7674218	T	C	p.R249G	missense_variant	PASS	0.877193	MUT
TCGA-CS-4942-01A	TP53	chr17	7673796	7673796	C	A	p.C275F	missense_variant	PASS	0.828125	MUT
TCGA-R8-A6YH-01A	TP53	chr17	7673797	7673797	A	G	p.C275R	missense_variant	PASS	0.913043	MUT
TCGA-FG-A70Y-01A	TP53	chr17	7673809	7673814	CAAAGC	-	p.S269_E271delinsK	inframe_deletion	PASS	0.458333	MUT
TCGA-DH-A7UU-01A	TP53	chr17	7673802	7673802	C	A	p.R273L	missense_variant	PASS	0.777778	MUT
TCGA-FG-8188-01A	TP53	chr17	7673803	7673803	G	A	p.R273C	missense_variant	PASS	0.461538	MUT
TCGA-P5-A733-01A	TP53	chr17	7675082	7675082	G	C	p.P177R	missense_variant	PASS	0.674419	MUT
TCGA-HT-A618-01A	TP53	chr17	7673776	7673776	G	A	p.R282W	missense_variant	PASS	0.762712	MUT
TCGA-DB-A4XD-01A	TP53	chr17	7674872	7674872	T	C	p.Y220C	missense_variant	PASS	0.878049	MUT
TCGA-HT-A5RB-01A	TP53	chr17	7674917	7674917	T	G	p.Y205S	missense_variant	PASS	0.861111	MUT
TCGA-WY-A85B-01A	TP53	chr17	7673803	7673803	G	A	p.R273C	missense_variant	PASS	0.869565	MUT
TCGA-HT-7485-01A	TP53	chr17	7674885	7674885	C	T	p.V216M	missense_variant	PASS	0.8	MUT
TCGA-HT-7483-01A	TP53	chr17	7674233	7674233	C	G	p.G244R	missense_variant	PASS	0.805556	MUT
TCGA-DU-7301-01A	TP53	chr17	7675206	7675206	G	C	p.Q136E	missense_variant	PASS	0.945055	MUT
TCGA-DH-5143-01A	TP53	chr17	7673826	7673826	A	C	p.L265R	missense_variant	PASS	0.288462	MUT
TCGA-DU-A7TA-01A	TP53	chr17	7673718	7673718	G	-	p.P301Qfs*44	frameshift_variant	PASS	0.35	MUT
TCGA-DU-A7TC-01A	TP53	chr17	7673803	7673803	G	A	p.R273C	missense_variant	PASS	0.645161	MUT
TCGA-HT-8018-01A	TP53	chr17	7674894	7674894	G	A	p.R213*	stop_gained	PASS	0.136364	MUT
TCGA-TQ-A7RJ-01A	TP53	chr17	7673704	7673704	G	A	p.R306*	stop_gained	PASS	0.372973	MUT
TCGA-E1-5307-01A	TP53	chr17	7673803	7673803	G	A	p.R273C	missense_variant	PASS	0.795455	MUT
TCGA-P5-A5EW-01A	TP53	chr17	7673802	7673802	C	T	p.R273H	missense_variant	PASS	0.933333	MUT
TCGA-VM-A8C8-01A	TP53	chr17	7674872	7674872	T	C	p.Y220C	missense_variant	PASS	0.731707	MUT
TCGA-P5-A5F4-01A	TP53	chr17	7673802	7673802	C	A	p.R273L	missense_variant	PASS	0.9	MUT
TCGA-DU-8167-01A	TP53	chr17	7669645	7669645	T	-	p.K382Nfs*40	frameshift_variant	PASS	0.366834	MUT
TCGA-TQ-A7RR-01A	TP53	chr17	7673803	7673803	G	A	p.R273C	missense_variant	PASS	0.307692	MUT
TCGA-DB-A4XC-01A	TP53	chr17	7676088	7676088	G	C	p.S94*	stop_gained	PASS	0.6625	MUT
TCGA-TM-A7C4-01A	TP53	chr17	7673797	7673797	A	C	p.C275G	missense_variant	PASS	0.588235	MUT
TCGA-QH-A6CW-01A	TP53	chr17	7675217	7675217	T	C	p.K132R	missense_variant	PASS	0.868421	MUT
TCGA-HT-7602-01A	TP53	chr17	7673776	7673776	G	A	p.R282W	missense_variant	PASS	0.155556	MUT
TCGA-CS-6290-01A	TP53	chr17	7675076	7675076	T	C	p.H179R	missense_variant	PASS	0.574468	MUT
TCGA-HT-A61B-01A	TP53	chr17	7674872	7674872	T	C	p.Y220C	missense_variant	PASS	0.907407	MUT
TCGA-DU-7008-01A	TP53	chr17	7673811	7673811	A	G	p.F270S	missense_variant	PASS	0.421053	MUT
TCGA-HT-7611-01A	TP53	chr17	7673763	7673763	T	C	p.E286G	missense_variant	PASS	0.689189	MUT
TCGA-HT-7690-01A	TP53	chr17	7674256	7674256	T	C	p.Y236C	missense_variant	PASS	0.778761	MUT
TCGA-HT-7476-01A	TP53	chr17	7673803	7673803	G	A	p.R273C	missense_variant	PASS	0.642857	MUT
TCGA-CS-6665-01A	TP53	chr17	7673787	7673787	G	-	p.P278Lfs*67	frameshift_variant	PASS	0.765957	MUT
TCGA-TQ-A7RV-01A	TP53	chr17	7673803	7673803	G	A	p.R273C	missense_variant	PASS	0.205882	MUT
TCGA-HW-A5KM-01A	TP53	chr17	7673803	7673803	G	A	p.R273C	missense_variant	PASS	0.744186	MUT
TCGA-RY-A83Z-01A	TP53	chr17	7675088	7675088	C	T	p.R175H	missense_variant	PASS	0.861111	MUT
TCGA-HW-A5KL-01A	TP53	chr17	7674268	7674268	A	C	p.I232S	missense_variant	PASS	0.818182	MUT
TCGA-DH-A7UT-01A	TP53	chr17	7675216	7675216	C	G	p.K132N	missense_variant	PASS	0.648649	MUT
TCGA-S9-A6TS-01A	TP53	chr17	7673803	7673803	G	A	p.R273C	missense_variant	PASS	0.790698	MUT
TCGA-S9-A6WO-01A	TP53	chr17	7676097	7676097	C	T	p.W91*	stop_gained	PASS	0.846939	MUT
TCGA-TM-A84I-01A	TP53	chr17	7674872	7674872	T	C	p.Y220C	missense_variant	PASS	0.6	MUT
TCGA-DU-7007-01A	TP53	chr17	7675993	7675993	C	G	p.X125_splice	splice_donor_variant	PASS	0.776316	MUT
TCGA-DU-7299-01A	TP53	chr17	7673787	7673787	G	A	p.P278L	missense_variant	PASS	0.813953	MUT
TCGA-HT-8105-01A	TP53	chr17	7673803	7673803	G	A	p.R273C	missense_variant	PASS	0.333333	MUT
TCGA-QH-A6XA-01A	TP53	chr17	7673803	7673803	G	A	p.R273C	missense_variant	PASS	0.772727	MUT
TCGA-S9-A7J0-01A	TP53	chr17	7675095	7675095	C	T	p.V173M	missense_variant	PASS	0.933333	MUT
TCGA-E1-A7YL-01A	TP53	chr17	7674918	7674918	A	G	p.Y205H	missense_variant	PASS	0.352941	MUT
TCGA-TM-A7CF-01A	TP53	chr17	7674888	7674888	T	C	p.S215G	missense_variant	PASS	0.316667	MUT
TCGA-DB-5277-01A	TP53	chr17	7674256	7674256	T	C	p.Y236C	missense_variant	PASS	0.909091	MUT
TCGA-HT-7469-01A	TP53	chr17	7675996	7675996	T	G	p.T125P	missense_variant;splice_region_variant	PASS	0.490741	MUT
TCGA-HW-8320-01A	TP53	chr17	7674258	7674264	GTTGTAG	-	p.Y234Tfs*11	frameshift_variant	PASS	0.881579	MUT
TCGA-DU-5871-01A	TP53	chr17	7673803	7673803	G	A	p.R273C	missense_variant	PASS	0.793103	MUT
TCGA-HT-8563-01A	TP53	chr17	7675157	7675157	G	T	p.P152Q	missense_variant	PASS	0.232558	MUT
TCGA-DB-5275-01A	TP53	chr17	7674214	7674214	G	A	p.P250L	missense_variant	PASS	0.818182	MUT
TCGA-VM-A8CF-01A	TP53	chr17	7673803	7673803	G	A	p.R273C	missense_variant	PASS	0.894737	MUT
TCGA-S9-A7R7-01A	TP53	chr17	7673787	7673787	G	-	p.P278Lfs*67	frameshift_variant	PASS	0.3	MUT
TCGA-DU-A5TT-01A	TP53	chr17	7675221	7675237	TGAGGGCAGGGGAGTAC	-	p.X126_splice	splice_acceptor_variant;coding_sequence_variant	PASS	0.444444	MUT
TCGA-P5-A5F1-01A	TP53	chr17	7675174	7675174	C	T	p.W146*	stop_gained	PASS	0.343434	MUT
TCGA-FG-A711-01A	TP53	chr17	7673803	7673803	G	A	p.R273C	missense_variant	PASS	0.8	MUT
TCGA-P5-A5EZ-01A	TP53	chr17	7674895	7674895	A	-	p.R213Dfs*34	frameshift_variant	PASS	0.628571	MUT
TCGA-DU-6399-01A	TP53	chr17	7673763	7673781	TCCTCTGTGCGCCGGTCTC	-	p.R280Kfs*59	frameshift_variant	PASS	0.305085	MUT
TCGA-DH-A66D-01A	TP53	chr17	7675089	7675089	G	C	p.R175G	missense_variant	PASS	0.770115	MUT
TCGA-S9-A7R4-01A	TP53	chr17	7675994	7675994	C	T	p.T125T	splice_region_variant;synonymous_variant	PASS	0.696203	MUT
TCGA-QH-A870-01A	TP53	chr17	7673802	7673802	C	T	p.R273H	missense_variant	PASS	0.37037	MUT
TCGA-IK-7675-01A	TP53	chr17	7673803	7673803	G	A	p.R273C	missense_variant	PASS	0.827586	MUT
TCGA-DB-5281-01A	TP53	chr17	7676376	7676381	CCTTAC	-	p.X32_splice	splice_donor_variant;intron_variant	PASS	0.413333	MUT
TCGA-QH-A6CZ-01A	TP53	chr17	7675187	7675187	G	A	p.P142L	missense_variant	PASS	0.0677966	MUT
TCGA-WY-A85C-01A	TP53	chr17	7675088	7675088	C	T	p.R175H	missense_variant	PASS	0.3125	MUT
TCGA-DU-A5TP-01A	TP53	chr17	7673776	7673776	G	A	p.R282W	missense_variant	PASS	0.853659	MUT
TCGA-DB-5280-01A	TP53	chr17	7675148	7675148	G	T	p.T155N	missense_variant	PASS	0.531532	MUT
TCGA-DB-A75M-01A	TP53	chr17	7673796	7673796	C	A	p.C275F	missense_variant	PASS	0.88	MUT
TCGA-P5-A72X-01A	TP53	chr17	7674962	7674962	G	A	p.P190L	missense_variant	PASS	0.5	MUT
TCGA-FG-6691-01A	TP53	chr17	7675126	7675131	GATGGC	-	p.A161_I162del	inframe_deletion	PASS	0.621212	MUT
TCGA-FG-A60J-01A	TP53	chr17	7674256	7674256	T	C	p.Y236C	missense_variant	PASS	0.54023	MUT
TCGA-DU-7304-01A	TP53	chr17	7673803	7673803	G	A	p.R273C	missense_variant	PASS	0.568182	MUT
TCGA-P5-A736-01A	TP53	chr17	7674944	7674944	C	G	p.R196P	missense_variant	PASS	0.65625	MUT
TCGA-E1-5305-01A	TP53	chr17	7673811	7673811	A	G	p.F270S	missense_variant	PASS	0.76	MUT
TCGA-HW-7490-01A	TP53	chr17	7673802	7673802	C	T	p.R273H	missense_variant	PASS	0.903226	MUT
TCGA-HT-7686-01A	TP53	chr17	7673802	7673802	C	T	p.R273H	missense_variant	PASS	0.777778	MUT
TCGA-CS-6667-01A	TP53	chr17	7674890	7674890	T	C	p.H214R	missense_variant	PASS	0.26	MUT
TCGA-HT-8013-01A	TP53	chr17	7673803	7673803	G	A	p.R273C	missense_variant	PASS	0.416667	MUT
TCGA-E1-A7YK-01A	TP53	chr17	7673803	7673803	G	A	p.R273C	missense_variant	PASS	0.705882	MUT
TCGA-DB-A4XF-01A	TP53	chr17	7674953	7674953	T	C	p.H193R	missense_variant	PASS	0.797297	MUT
TCGA-FG-8191-01A	TP53	chr17	7676032	7676032	A	C	p.F113V	missense_variant	PASS	0.64	MUT
TCGA-E1-A7YU-01A	TP53	chr17	7673776	7673776	G	A	p.R282W	missense_variant	PASS	0.619048	MUT
TCGA-FG-5963-01A	TP53	chr17	7675140	7675140	G	C	p.R158G	missense_variant	PASS	0.366667	MUT
TCGA-HT-A4DS-01A	TP53	chr17	7673802	7673802	C	T	p.R273H	missense_variant	PASS	0.666667	MUT
TCGA-FG-5965-01B	TP53	chr17	7673803	7673803	G	A	p.R273C	missense_variant	PASS	0.71875	MUT
TCGA-DH-A7UV-01A	TP53	chr17	7673803	7673803	G	A	p.R273C	missense_variant	PASS	0.758621	MUT
TCGA-HT-7858-01A	TP53	chr17	7675088	7675088	C	T	p.R175H	missense_variant	PASS	0.685185	MUT
TCGA-HT-A74J-01A	TP53	chr17	7674894	7674894	G	A	p.R213*	stop_gained	PASS	0.741935	MUT
TCGA-E1-A7Z6-01A	TP53	chr17	7673803	7673803	G	A	p.R273C	missense_variant	PASS	0.814815	MUT
TCGA-HT-A74O-01A	TP53	chr17	7675229	7675231	GGG	-	p.P128del	inframe_deletion	PASS	0.633333	MUT
TCGA-P5-A5EV-01A	TP53	chr17	7673826	7673826	A	G	p.L265P	missense_variant	PASS	0.870968	MUT
TCGA-DU-7300-01A	TP53	chr17	7673776	7673776	G	A	p.R282W	missense_variant	PASS	0.333333	MUT
TCGA-P5-A5F2-01A	TP53	chr17	7673803	7673803	G	A	p.R273C	missense_variant	PASS	0.7	MUT
TCGA-DU-8165-01A	TP53	chr17	7673803	7673803	G	A	p.R273C	missense_variant	PASS	0.238095	MUT
TCGA-FG-8182-01A	TP53	chr17	7670694	7670694	C	A	p.E339*	stop_gained	PASS	0.191176	MUT
TCGA-DB-A64S-01A	TP53	chr17	7674950	7674950	A	C	p.L194R	missense_variant	PASS	0.395349	MUT
TCGA-FN-7833-01A	TP53	chr17	7673781	7673781	C	T	p.R280K	missense_variant	PASS	0.431818	MUT
TCGA-S9-A6U8-01A	TP53	chr17	7674252	7674252	C	T	p.M237I	missense_variant	PASS	0.751724	MUT
TCGA-FG-A60L-01A	TP53	chr17	7673608	7673619	GCTAGGAAAGAG	-	p.X307_splice	splice_acceptor_variant;coding_sequence_variant;intron_variant	PASS	0.474138	MUT
TCGA-DU-A5TW-01A	TP53	chr17	7670716	7670716	C	G	p.X332_splice	splice_acceptor_variant	PASS	0.789474	MUT
TCGA-DB-A4XE-01A	TP53	chr17	7674241	7674241	G	T	p.S241Y	missense_variant	PASS	0.384615	MUT
TCGA-DU-7019-01A	TP53	chr17	7675088	7675088	C	T	p.R175H	missense_variant	PASS	0.717949	MUT
TCGA-HT-8564-01A	TP53	chr17	7675145	7675145	C	T	p.R156H	missense_variant	PASS	0.752137	MUT
TCGA-HT-7688-01A	TP53	chr17	7675076	7675076	T	C	p.H179R	missense_variant	PASS	0.554545	MUT
TCGA-E1-5304-01A	TP53	chr17	7675232	7675232	G	T	p.S127Y	missense_variant	PASS	1	MUT
TCGA-DH-5142-01A	TP53	chr17	7674953	7674953	T	C	p.H193R	missense_variant	PASS	0.853933	MUT
TCGA-HT-7879-01A	TP53	chr17	7673832	7673833	TT	-	p.N263Sfs*8	frameshift_variant	PASS	0.472222	MUT
TCGA-HW-7489-01A	TP53	chr17	7673803	7673803	G	A	p.R273C	missense_variant	PASS	0.571429	MUT
TCGA-HT-8111-01A	TP53	chr17	7675131	7675131	C	T	p.A161T	missense_variant	PASS	0.61	MUT
TCGA-HT-7472-01A	TP53	chr17	7673824	7673824	C	T	p.G266R	missense_variant	PASS	0.842105	MUT
TCGA-HT-7689-01A	TP53	chr17	7673803	7673803	G	A	p.R273C	missense_variant	PASS	0.7	MUT
TCGA-CS-5393-01A	TP53	chr17	7674214	7674214	G	A	p.P250L	missense_variant	PASS	0.71875	MUT
TCGA-DU-6395-01A	TP53	chr17	7675184	7675184	A	C	p.V143G	missense_variant	PASS	0.419355	MUT
TCGA-E1-5302-01A	TP53	chr17	7673783	7673783	C	-	p.R280Efs*65	frameshift_variant	PASS	0.823529	MUT
TCGA-DH-A66G-01A	TP53	chr17	7675077	7675077	G	C	p.H179D	missense_variant	PASS	0.6375	MUT
TCGA-HT-7478-01A	TP53	chr17	7673802	7673802	C	T	p.R273H	missense_variant	PASS	0.5625	MUT
TCGA-DU-6408-01A	TP53	chr17	7673803	7673803	G	A	p.R273C	missense_variant	PASS	0.4375	MUT
TCGA-TM-A84F-01A	TP53	chr17	7673821	7673821	G	A	p.R267W	missense_variant	PASS	0.384615	MUT
TCGA-QH-A6X3-01A	TP53	chr17	7676001	7676005	GTCAC	-	p.V122Lfs*25	frameshift_variant	PASS	0.870588	MUT
TCGA-QH-A65S-01A	TP53	chr17	7670673	7670674	-	A	p.E346*	frameshift_variant	PASS	0.615385	MUT
TCGA-DU-7011-01A	TP53	chr17	7673776	7673776	G	A	p.R282W	missense_variant	PASS	0.636364	MUT
TCGA-HT-7601-01A	TP53	chr17	7673803	7673803	G	A	p.R273C	missense_variant	PASS	0.628571	MUT
TCGA-DU-A5TR-01A	TP53	chr17	7673803	7673803	G	A	p.R273C	missense_variant	PASS	0.555556	MUT
TCGA-S9-A6TU-01A	TP53	chr17	7674872	7674872	T	C	p.Y220C	missense_variant	PASS	0.75	MUT
TCGA-DU-5853-01A	TP53	chr17	7673803	7673803	G	A	p.R273C	missense_variant	PASS	0.894737	MUT
TCGA-DU-7010-01A	TP53	chr17	7675076	7675076	T	C	p.H179R	missense_variant	PASS	0.791667	MUT
TCGA-DU-6401-01A	TP53	chr17	7670700	7670700	G	A	p.R337C	missense_variant	PASS	0.714286	MUT
TCGA-S9-A6TV-01A	TP53	chr17	7673803	7673803	G	A	p.R273C	missense_variant	PASS	0.909091	MUT
TCGA-P5-A780-01A	TP53	chr17	7675124	7675124	T	C	p.Y163C	missense_variant	PASS	0.728571	MUT
TCGA-FG-A4MY-01A	TP53	chr17	7675085	7675085	C	T	p.C176Y	missense_variant	PASS	0.577778	MUT
TCGA-HT-A5R5-01A	TP53	chr17	7673803	7673803	G	A	p.R273C	missense_variant	PASS	0.774194	MUT
TCGA-DU-8163-01A	TP53	chr17	7673802	7673802	C	A	p.R273L	missense_variant	PASS	0.607143	MUT
TCGA-DU-6407-01A	TP53	chr17	7676044	7676044	A	C	p.F109V	missense_variant	PASS	0.887097	MUT
TCGA-S9-A7QX-01A	TP53	chr17	7674292	7674292	T	C	p.X225_splice	splice_acceptor_variant	PASS	0.796875	MUT
TCGA-DU-7015-01A	TP53	chr17	7674947	7674947	A	G	p.I195T	missense_variant	PASS	0.76087	MUT
TCGA-FG-7636-01A	TP53	chr17	7673803	7673803	G	A	p.R273C	missense_variant	PASS	0.903226	MUT
TCGA-S9-A7R8-01A	TP53	chr17	7673806	7673806	C	T	p.V272M	missense_variant	PASS	0.939394	MUT
TCGA-HT-7606-01A	TP53	chr17	7673803	7673803	G	A	p.R273C	missense_variant	PASS	1	MUT
TCGA-DU-6392-01A	TP53	chr17	7673821	7673821	G	A	p.R267W	missense_variant	PASS	0.272727	MUT
TCGA-DH-5140-01A	TP53	chr17	7674254	7674254	T	C	p.M237V	missense_variant	PASS	0.380165	MUT
TCGA-DU-6396-01A	TP53	chr17	7673803	7673803	G	A	p.R273C	missense_variant	PASS	0.714286	MUT
TCGA-DU-6542-01A	TP53	chr17	7674872	7674872	T	C	p.Y220C	missense_variant	PASS	0.852941	MUT
TCGA-DU-7298-01A	TP53	chr17	7674859	7674859	C	T	p.E224E	splice_region_variant;synonymous_variant	PASS	0.5	MUT
TCGA-TQ-A8XE-01A	TP53	chr17	7674945	7674945	G	A	p.R196*	stop_gained	PASS	0.730769	MUT
TCGA-HT-7477-01B	TP53	chr17	7675076	7675076	T	C	p.H179R	missense_variant	PASS	0.896552	MUT
TCGA-E1-5322-01A	TP53	chr17	7675124	7675124	T	C	p.Y163C	missense_variant	PASS	0.878981	MUT
TCGA-HT-A614-01A	TP53	chr17	7673802	7673802	C	A	p.R273L	missense_variant	PASS	0.730769	MUT
TCGA-HT-7693-01A	TP53	chr17	7673803	7673803	G	A	p.R273C	missense_variant	PASS	0.942857	MUT
TCGA-DU-A6S7-01A	TP53	chr17	7675136	7675136	G	A	p.A159V	missense_variant	PASS	0.887097	MUT
TCGA-FG-A6J3-01A	TP53	chr17	7674240	7674248	GGAACTGTT	-	p.N239_S241del	inframe_deletion	PASS	0.770833	MUT
TCGA-DB-A64X-01A	TP53	chr17	7673803	7673803	G	A	p.R273C	missense_variant	PASS	0.37931	MUT
TCGA-TQ-A7RF-01A	TP53	chr17	7676043	7676043	A	G	p.F109S	missense_variant	PASS	0.901408	MUT
TCGA-RY-A845-01A	TP53	chr17	7675178	7675178	A	G	p.L145P	missense_variant	PASS	0.875	MUT
TCGA-FG-6690-01A	TP53	chr17	7674250	7674250	C	T	p.C238Y	missense_variant	PASS	0.38843	MUT
TCGA-HT-7475-01A	TP53	chr17	7674908	7674908	T	C	p.D208G	missense_variant	PASS	0.326923	MUT
TCGA-HT-7610-01A	TP53	chr17	7674275	7674275	T	G	p.T230P	missense_variant	PASS	0.277108	MUT
TCGA-FG-6689-01A	TP53	chr17	7676271	7676272	-	A	p.S33Ffs*10	frameshift_variant;splice_region_variant	PASS	0.381098	MUT
TCGA-E1-A7YH-01A	TP53	chr17	7673790	7673790	C	A	p.C277F	missense_variant	PASS	0.677419	MUT
TCGA-HT-7880-01A	TP53	chr17	7674227	7674227	T	C	p.M246V	missense_variant	PASS	0.103093	MUT
TCGA-E1-A7YI-01A	TP53	chr17	7673704	7673704	G	A	p.R306*	stop_gained	PASS	0.5	MUT
TCGA-DU-5855-01A	TP53	chr17	7673803	7673803	G	A	p.R273C	missense_variant	PASS	0.913043	MUT
TCGA-P5-A735-01A	TP53	chr17	7673778	7673778	T	A	p.D281V	missense_variant	PASS	0.305556	MUT
TCGA-DU-7013-01A	TP53	chr17	7674885	7674885	C	T	p.V216M	missense_variant	PASS	0.935484	MUT
TCGA-WY-A85D-01A	TP53	chr17	7673790	7673790	C	T	p.C277Y	missense_variant	PASS	0.444444	MUT
TCGA-DU-8166-01A	TP53	chr17	7673803	7673803	G	A	p.R273C	missense_variant	PASS	0.869565	MUT
TCGA-E1-A7Z4-01A	TP53	chr17	7674895	7674896	AA	-	p.F212Sfs*3	frameshift_variant	PASS	0.913793	MUT
TCGA-HT-8114-01A	TP53	chr17	7674973	7674973	T	C	p.X187_splice	splice_acceptor_variant	PASS	0.659091	MUT
TCGA-HT-7855-01A	TP53	chr17	7675224	7675224	G	C	p.L130V	missense_variant	PASS	0.9375	MUT
TCGA-CS-5396-01A	TP53	chr17	7673802	7673802	C	T	p.R273H	missense_variant	PASS	0.285714	MUT
TCGA-TM-A84H-01A	TP53	chr17	7675100	7675100	T	-	p.E171Gfs*3	frameshift_variant	PASS	0.905882	MUT
TCGA-DU-A5TU-01A	TP53	chr17	7675206	7675206	G	C	p.Q136E	missense_variant	PASS	0.78481	MUT
TCGA-TQ-A7RM-01A	TP53	chr17	7675088	7675088	C	T	p.R175H	missense_variant	PASS	0.942029	MUT
TCGA-CS-4943-01A	TP53	chr17	7674872	7674872	T	C	p.Y220C	missense_variant	PASS	0.862069	MUT
TCGA-DH-A66B-01A	TP53	chr17	7673568	7673569	-	T	p.K321Efs*16	frameshift_variant	PASS	0.846939	MUT
TCGA-S9-A7R3-01A	TP53	chr17	7673803	7673803	G	A	p.R273C	missense_variant	PASS	0.844444	MUT
TCGA-TM-A7CA-01A	TP53	chr17	7670685	7670685	G	A	p.R342*	stop_gained	PASS	0.419355	MUT
TCGA-HT-7676-01A	TP53	chr17	7675076	7675076	T	C	p.H179R	missense_variant	PASS	0.830986	MUT
TCGA-TQ-A7RN-01A	TP53	chr17	7673789	7673789	A	C	p.C277W	missense_variant	PASS	0.5	MUT
TCGA-HT-7604-01A	TP53	chr17	7674252	7674252	C	T	p.M237I	missense_variant	PASS	0.389831	MUT
TCGA-E1-5303-01A	TP53	chr17	7673781	7673781	C	T	p.R280K	missense_variant	PASS	0.77381	MUT
TCGA-WY-A858-01A	TP53	chr17	7673579	7673579	G	A	p.Q317*	stop_gained	PASS	0.294118	MUT
TCGA-HT-8106-01A	TP53	chr17	7673704	7673704	G	A	p.R306*	stop_gained	PASS	0.298077	MUT
TCGA-DU-A7T8-01A	TP53	chr17	7676011	7676011	T	C	p.K120E	missense_variant	PASS	0.564516	MUT
TCGA-WH-A86K-01A	TP53	chr17	7673803	7673803	G	A	p.R273C	missense_variant	PASS	0.526316	MUT
TCGA-S9-A6U6-01A	TP53	chr17	7673803	7673803	G	A	p.R273C	missense_variant	PASS	0.87037	MUT
TCGA-P5-A5EU-01A	TP53	chr17	7674962	7674962	G	C	p.P190R	missense_variant	PASS	0.857143	MUT
TCGA-TQ-A7RH-01A	TP53	chr17	7675095	7675095	C	A	p.V173L	missense_variant	PASS	0.851852	MUT
TCGA-QH-A6X9-01A	TP53	chr17	7675142	7675142	A	T	p.V157D	missense_variant	PASS	0.811594	MUT
TCGA-HT-7479-01A	TP53	chr17	7675095	7675095	C	T	p.V173M	missense_variant	PASS	0.52459	MUT
TCGA-TQ-A7RW-01A	TP53	chr17	7673803	7673803	G	A	p.R273C	missense_variant	PASS	0.660377	MUT
TCGA-P5-A72W-01A	TP53	chr17	7674250	7674250	C	A	p.C238F	missense_variant	PASS	0.88	MUT
TCGA-VV-A86M-01A	TP53	chr17	7675125	7675125	A	T	p.Y163N	missense_variant	PASS	0.4	MUT
TCGA-HT-7902-01A	TP53	chr17	7674872	7674872	T	C	p.Y220C	missense_variant	PASS	0.111111	MUT
TCGA-WY-A85E-01A	TP53	chr17	7674872	7674872	T	C	p.Y220C	missense_variant	PASS	0.909091	MUT
TCGA-DB-A75O-01A	TP53	chr17	7676005	7676006	-	A	p.V122Cfs*27	frameshift_variant	PASS	0.7	MUT
TCGA-FG-A4MX-01A	TP53	chr17	7675148	7675148	G	T	p.T155N	missense_variant	PASS	0.872549	MUT
TCGA-HT-7470-01A	TP53	chr17	7673803	7673803	G	A	p.R273C	missense_variant	PASS	0.690476	MUT
TCGA-HW-8319-01A	TP53	chr17	7674945	7674945	G	A	p.R196*	stop_gained	PASS	0.55102	MUT
TCGA-HT-7609-01A	TP53	chr17	7673802	7673802	C	T	p.R273H	missense_variant	PASS	0.538462	MUT
TCGA-HT-7873-01B	TP53	chr17	7670678	7670685	AGCTCTCG	-	p.R342Efs*2	frameshift_variant	PASS	0.742857	MUT
TCGA-HT-7473-01A	TP53	chr17	7673803	7673803	G	A	p.R273C	missense_variant	PASS	0.772727	MUT
TCGA-WY-A85A-01A	TP53	chr17	7673803	7673803	G	A	p.R273C	missense_variant	PASS	0.6875	MUT
TCGA-S9-A6WQ-01A	TP53	chr17	7673784	7673784	C	T	p.G279E	missense_variant	PASS	0.259259	MUT
TCGA-S9-A6WG-01A	TP53	chr17	7673537	7673537	G	A	p.Q331*	stop_gained;splice_region_variant	PASS	0.22963	MUT
TCGA-TM-A84J-01A	TP53	chr17	7675140	7675140	G	T	p.R158S	missense_variant	PASS	0.918919	MUT
TCGA-DU-5872-01A	TP53	chr17	7675076	7675076	T	C	p.H179R	missense_variant	PASS	0.765625	MUT
TCGA-TM-A84T-01A	TP53	chr17	7673803	7673803	G	A	p.R273C	missense_variant	PASS	0.933333	MUT
TCGA-DB-5273-01A	TP53	chr17	7673802	7673802	C	T	p.R273H	missense_variant	PASS	0.770833	MUT
TCGA-DB-5270-01A	TP53	chr17	7674262	7674262	T	C	p.Y234C	missense_variant	PASS	0.184211	MUT
TCGA-S9-A7QW-01A	TP53	chr17	7674893	7674893	C	T	p.R213Q	missense_variant	PASS	0.935484	MUT
TCGA-FV-A4ZP-01A	TP53	chr17	7673764	7673764	C	T	p.E286K	missense_variant	PASS	0.615385	MUT
TCGA-CC-A7IK-01A	TP53	chr17	7673548	7673548	T	-	p.Y327Ffs*18	frameshift_variant	PASS	0.857143	MUT
TCGA-UB-A7MF-01A	TP53	chr17	7674887	7674887	C	A	p.S215I	missense_variant	PASS	0.452991	MUT
TCGA-CC-A8HT-01A	TP53	chr17	7674252	7674252	C	A	p.M237I	missense_variant	PASS	0.431373	MUT
TCGA-CC-A3M9-01A	TP53	chr17	7674216	7674216	C	A	p.R249S	missense_variant	PASS	0.508197	MUT
TCGA-ED-A7PZ-01A	TP53	chr17	7674213	7674220	GGGCCTCC	-	p.R248Hfs*13	frameshift_variant	PASS	0.90625	MUT
TCGA-DD-AAE8-01A	TP53	chr17	7673705	7673715	CTTAGTGCTCC	-	p.G302Afs*31	frameshift_variant	PASS	0.346154	MUT
TCGA-DD-A3A7-01A	TP53	chr17	7675207	7675207	G	T	p.C135*	stop_gained	PASS	0.727273	MUT
TCGA-WX-AA44-01A	TP53	chr17	7673610	7673610	T	C	p.X307_splice	splice_acceptor_variant	PASS	0.506173	MUT
TCGA-RG-A7D4-01A	TP53	chr17	7673796	7673796	C	T	p.C275Y	missense_variant	PASS	0.288462	MUT
TCGA-DD-AACU-01A	TP53	chr17	7674227	7674227	T	C	p.M246V	missense_variant	PASS	0.567164	MUT
TCGA-FV-A3I1-01A	TP53	chr17	7674953	7674953	T	C	p.H193R	missense_variant	PASS	0.484848	MUT
TCGA-DD-AADR-01A	TP53	chr17	7673704	7673704	G	A	p.R306*	stop_gained	PASS	0.132075	MUT
TCGA-T1-A6J8-01A	TP53	chr17	7674972	7674972	C	T	p.X187_splice	splice_acceptor_variant	PASS	0.585714	MUT
TCGA-RC-A7SK-01A	TP53	chr17	7675092	7675092	T	A	p.R174W	missense_variant	PASS	0.666667	MUT
TCGA-DD-AAE6-01A	TP53	chr17	7675184	7675185	-	CAGGG	p.V143Afs*29	frameshift_variant	PASS	0.923077	MUT
TCGA-YA-A8S7-01A	TP53	chr17	7674917	7674917	T	G	p.Y205S	missense_variant	PASS	0.355705	MUT
TCGA-DD-A1EB-01A	TP53	chr17	7675236	7675236	A	C	p.Y126D	missense_variant;splice_region_variant	PASS	0.736842	MUT
TCGA-MI-A75I-01A	TP53	chr17	7675139	7675139	C	T	p.R158H	missense_variant	PASS	0.425	MUT
TCGA-BD-A3EP-01A	TP53	chr17	7675160	7675160	G	T	p.P151H	missense_variant	PASS	0.278689	MUT
TCGA-CC-A8HS-01A	TP53	chr17	7673802	7673802	C	T	p.R273H	missense_variant	PASS	0.631579	MUT
TCGA-DD-AADD-01A	TP53	chr17	7674872	7674872	T	C	p.Y220C	missense_variant	PASS	0.886792	MUT
TCGA-DD-AADB-01A	TP53	chr17	7673803	7673803	G	T	p.R273S	missense_variant	PASS	0.382979	MUT
TCGA-G3-AAV4-01A	TP53	chr17	7674859	7674859	C	T	p.E224E	splice_region_variant;synonymous_variant	PASS	0.759259	MUT
TCGA-BC-A5W4-01A	TP53	chr17	7673793	7673793	G	C	p.A276G	missense_variant	PASS	0.911111	MUT
TCGA-UB-A7MD-01A	TP53	chr17	7676273	7676273	C	T	p.X33_splice	splice_acceptor_variant	PASS	0.322581	MUT
TCGA-DD-AAEA-01A	TP53	chr17	7674947	7674947	A	C	p.I195S	missense_variant	PASS	0.495652	MUT
TCGA-DD-AAD8-01A	TP53	chr17	7674292	7674292	T	A	p.X225_splice	splice_acceptor_variant	PASS	0.954545	MUT
TCGA-RC-A7SH-01A	TP53	chr17	7674942	7674942	C	A	p.V197L	missense_variant	PASS	0.772727	MUT
TCGA-UB-A7MB-01A	TP53	chr17	7674917	7674917	T	C	p.Y205C	missense_variant	PASS	0.814286	MUT
TCGA-G3-A7M6-01A	TP53	chr17	7674887	7674887	C	T	p.S215N	missense_variant	PASS	0.574468	MUT
TCGA-DD-AACV-01A	TP53	chr17	7675182	7675182	G	A	p.Q144*	stop_gained	PASS	0.910256	MUT
TCGA-DD-A11A-01A	TP53	chr17	7675136	7675137	-	CGCGGA	p.V157_R158dup	inframe_insertion	PASS	0.75	MUT
TCGA-CC-A8HV-01A	TP53	chr17	7674216	7674216	C	A	p.R249S	missense_variant	PASS	0.742424	MUT
TCGA-DD-AADN-01A	TP53	chr17	7674919	7674920	CT	-	p.E204Vfs*4	frameshift_variant	PASS	0.575472	MUT
TCGA-MI-A75G-01A	TP53	chr17	7674953	7674953	T	C	p.H193R	missense_variant	PASS	0.81	MUT
TCGA-CC-A3MB-01A	TP53	chr17	7674216	7674216	C	A	p.R249S	missense_variant	PASS	0.769912	MUT
TCGA-K7-A5RG-01A	TP53	chr17	7673610	7673610	T	C	p.X307_splice	splice_acceptor_variant	PASS	0.197917	MUT
TCGA-DD-AACL-01A	TP53	chr17	7674251	7674251	A	G	p.C238R	missense_variant	PASS	0.413793	MUT
TCGA-K7-AAU7-01A	TP53	chr17	7675145	7675145	C	G	p.R156P	missense_variant	PASS	0.358974	MUT
TCGA-DD-AACB-01A	TP53	chr17	7673777	7673777	G	C	p.D281E	missense_variant	PASS	0.619048	MUT
TCGA-CC-5259-01A	TP53	chr17	7675994	7675994	C	A	p.T125T	splice_region_variant;synonymous_variant	PASS	0.79085	MUT
TCGA-DD-AAD3-01A	TP53	chr17	7673808	7673808	T	A	p.E271V	missense_variant	PASS	0.283784	MUT
TCGA-DD-AAEI-01A	TP53	chr17	7676203	7676203	C	-	p.E56Kfs*67	frameshift_variant	PASS	0.661538	MUT
TCGA-CC-A7IJ-01A	TP53	chr17	7675143	7675143	C	A	p.V157F	missense_variant	PASS	0.606557	MUT
TCGA-BC-A10R-01A	TP53	chr17	7675206	7675206	G	A	p.Q136*	stop_gained	PASS	0.588235	MUT
TCGA-G3-A25V-01A	TP53	chr17	7674213	7674213	G	-	p.I251Sfs*94	frameshift_variant	PASS	0.253425	MUT
TCGA-CC-A1HT-01A	TP53	chr17	7675237	7675237	C	T	p.X126_splice	splice_acceptor_variant	PASS	0.173913	MUT
TCGA-FV-A3R2-01A	TP53	chr17	7673704	7673704	G	A	p.R306*	stop_gained	PASS	0.538462	MUT
TCGA-CC-A7IG-01A	TP53	chr17	7674870	7674870	C	A	p.E221*	stop_gained	PASS	0.714286	MUT
TCGA-GJ-A3OU-01A	TP53	chr17	7673797	7673797	A	G	p.C275R	missense_variant	PASS	0.164384	MUT
TCGA-DD-AACS-01A	TP53	chr17	7675236	7675236	A	T	p.Y126N	missense_variant;splice_region_variant	PASS	0.918367	MUT
TCGA-DD-A1EL-01A	TP53	chr17	7675131	7675131	C	A	p.A161S	missense_variant	PASS	0.666667	MUT
TCGA-CC-A3MA-01A	TP53	chr17	7676031	7676031	A	C	p.F113C	missense_variant	PASS	0.618321	MUT
TCGA-WJ-A86L-01A	TP53	chr17	7674921	7674921	C	A	p.E204*	stop_gained	PASS	0.816667	MUT
TCGA-ED-A7XP-01A	TP53	chr17	7674216	7674216	C	A	p.R249S	missense_variant	PASS	0.522727	MUT
TCGA-DD-AADW-01A	TP53	chr17	7675084	7675084	G	C	p.C176W	missense_variant	PASS	0.117647	MUT
TCGA-BW-A5NQ-01A	TP53	chr17	7674957	7674957	G	A	p.Q192*	stop_gained	PASS	0.398148	MUT
TCGA-DD-AACG-01A	TP53	chr17	7674957	7674957	G	A	p.Q192*	stop_gained	PASS	0.732558	MUT
TCGA-BW-A5NO-01A	TP53	chr17	7673824	7673824	C	T	p.G266R	missense_variant	PASS	0.107143	MUT
TCGA-G3-A7M9-01A	TP53	chr17	7674946	7674952	GATAAGA	-	p.L194Efs*51	frameshift_variant	PASS	0.518519	MUT
TCGA-DD-A1EE-01A	TP53	chr17	7673789	7673789	A	T	p.C277*	stop_gained	PASS	0.15873	MUT
TCGA-ZP-A9D2-01A	TP53	chr17	7673781	7673781	C	T	p.R280K	missense_variant	PASS	0.492754	MUT
TCGA-DD-AACF-01A	TP53	chr17	7675159	7675186	GGGTGTGGAATCAACCCACAGCTGCACA	-	p.V143Rfs*18	frameshift_variant	PASS	0.753846	MUT
TCGA-NI-A8LF-01A	TP53	chr17	7673794	7673795	-	ACAA	p.A276Lfs*31	frameshift_variant	PASS	0.716981	MUT
TCGA-BC-A8YO-01A	TP53	chr17	7674271	7674276	GTGGTA	-	p.T230_T231del	inframe_deletion	PASS	0.678571	MUT
TCGA-2Y-A9GY-01A	TP53	chr17	7674893	7674893	C	A	p.R213L	missense_variant	PASS	0.468085	MUT
TCGA-XR-A8TG-01A	TP53	chr17	7670715	7670715	T	A	p.I332F	missense_variant;splice_region_variant	PASS	0.25974	MUT
TCGA-CC-A8HU-01A	TP53	chr17	7674216	7674216	C	A	p.R249S	missense_variant	PASS	0.782609	MUT
TCGA-FV-A4ZQ-01A	TP53	chr17	7673823	7673823	C	A	p.G266V	missense_variant	PASS	0.506849	MUT
TCGA-G3-A25U-01A	TP53	chr17	7674216	7674216	C	A	p.R249S	missense_variant	PASS	0.826087	MUT
TCGA-DD-AACE-01A	TP53	chr17	7673545	7673545	A	-	p.F328Sfs*17	frameshift_variant	PASS	0.621212	MUT
TCGA-2Y-A9GS-01A	TP53	chr17	7674216	7674216	C	A	p.R249S	missense_variant	PASS	0.461538	MUT
TCGA-ED-A7XO-01A	TP53	chr17	7674193	7674193	A	G	p.L257P	missense_variant	PASS	0.257576	MUT
TCGA-BC-A217-01A	TP53	chr17	7673802	7673802	C	T	p.R273H	missense_variant	PASS	0.806452	MUT
TCGA-DD-AACQ-01A	TP53	chr17	7674277	7674280	CAGT	-	p.D228Vfs*18	frameshift_variant	PASS	0.774194	MUT
TCGA-DD-AAED-01A	TP53	chr17	7675237	7675237	C	T	p.X126_splice	splice_acceptor_variant	PASS	0.785714	MUT
TCGA-CC-5263-01A	TP53	chr17	7673789	7673789	A	T	p.C277*	stop_gained	PASS	0.709677	MUT
TCGA-G3-A5SM-01A	TP53	chr17	7670717	7670717	T	C	p.X332_splice	splice_acceptor_variant	PASS	0.4375	MUT
TCGA-G3-A5SJ-01A	TP53	chr17	7675195	7675195	C	A	p.K139N	missense_variant	PASS	0.479167	MUT
TCGA-BC-A10U-01A	TP53	chr17	7674893	7674893	C	T	p.R213Q	missense_variant	PASS	0.619048	MUT
TCGA-BC-A69H-01A	TP53	chr17	7676071	7676081	GGGAAGGGACA	-	p.V97Efs*48	frameshift_variant	PASS	0.540541	MUT
TCGA-QA-A7B7-01A	TP53	chr17	7674216	7674216	C	A	p.R249S	missense_variant	PASS	0.75	MUT
TCGA-DD-AACZ-01A	TP53	chr17	7673831	7673832	-	C	p.N263Kfs*9	frameshift_variant	PASS	0.457143	MUT
TCGA-DD-AADL-01A	TP53	chr17	7674917	7674917	T	C	p.Y205C	missense_variant	PASS	0.69697	MUT
TCGA-DD-AAD5-01A	TP53	chr17	7670688	7670688	A	C	p.F341V	missense_variant	PASS	0.691589	MUT
TCGA-DD-AADV-01A	TP53	chr17	7676051	7676051	G	C	p.S106R	missense_variant	PASS	0.740385	MUT
TCGA-CC-5258-01A	TP53	chr17	7673832	7673832	T	-	p.N263Ifs*82	frameshift_variant	PASS	0.459016	MUT
TCGA-2Y-A9H4-01A	TP53	chr17	7676102	7676102	G	-	p.S90Pfs*33	frameshift_variant	PASS	0.662921	MUT
TCGA-DD-AAVV-01A	TP53	chr17	7675143	7675143	C	A	p.V157F	missense_variant	PASS	0.432692	MUT
TCGA-2Y-A9HA-01A	TP53	chr17	7674254	7674254	T	-	p.M237Cfs*10	frameshift_variant	PASS	0.604651	MUT
TCGA-DD-AAE0-01A	TP53	chr17	7674206	7674206	T	C	p.T253A	missense_variant	PASS	0.627119	MUT
TCGA-G3-A25Z-01A	TP53	chr17	7674953	7674953	T	C	p.H193R	missense_variant	PASS	0.584906	MUT
TCGA-DD-A114-01A	TP53	chr17	7674216	7674216	C	A	p.R249S	missense_variant	PASS	0.194444	MUT
TCGA-G3-AAV7-01A	TP53	chr17	7673835	7673835	C	-	p.G262Vfs*83	frameshift_variant;splice_region_variant	PASS	0.411765	MUT
TCGA-5C-AAPD-01A	TP53	chr17	7676241	7676241	A	-	p.L43*	frameshift_variant	PASS	0.448276	MUT
TCGA-RC-A7SB-01A	TP53	chr17	7674191	7674191	C	T	p.E258K	missense_variant	PASS	0.782609	MUT
TCGA-DD-AADC-01A	TP53	chr17	7675237	7675237	C	T	p.X126_splice	splice_acceptor_variant	PASS	0.518519	MUT
TCGA-CC-A7II-01A	TP53	chr17	7674216	7674216	C	A	p.R249S	missense_variant	PASS	0.458333	MUT
TCGA-DD-A1EI-01A	TP53	chr17	7675101	7675101	C	A	p.E171*	stop_gained	PASS	0.345455	MUT
TCGA-ED-A459-01A	TP53	chr17	7674872	7674872	T	C	p.Y220C	missense_variant	PASS	0.5	MUT
TCGA-97-7938-01A	TP53	chr17	7675992	7675992	A	T	p.X125_splice	splice_donor_variant	PASS	0.0897436	MUT
TCGA-44-7670-01A	TP53	chr17	7670699	7670699	C	A	p.R337L	missense_variant	PASS	0.5	MUT
TCGA-62-A46Y-01A	TP53	chr17	7674950	7674950	A	C	p.L194R	missense_variant	PASS	0.413333	MUT
TCGA-78-8640-01A	TP53	chr17	7675143	7675143	C	G	p.V157L	missense_variant	PASS	0.19697	MUT
TCGA-95-7043-01A	TP53	chr17	7675139	7675139	C	A	p.R158L	missense_variant	PASS	0.894737	MUT
TCGA-55-A48X-01A	TP53	chr17	7676040	7676040	C	A	p.R110L	missense_variant	PASS	0.105769	MUT
TCGA-17-Z030-01A	TP53	chr17	7675145	7675145	C	G	p.R156P	missense_variant	PASS	0.244444	MUT
TCGA-17-Z003-01A	TP53	chr17	7675095	7675095	C	T	p.V173M	missense_variant	PASS	0.266667	MUT
TCGA-55-8620-01A	TP53	chr17	7673782	7673782	T	C	p.R280G	missense_variant	PASS	0.5	MUT
TCGA-55-8092-01A	TP53	chr17	7675139	7675139	C	A	p.R158L	missense_variant	PASS	0.379845	MUT
TCGA-71-8520-01A	TP53	chr17	7675219	7675219	G	-	p.N131Kfs*39	frameshift_variant	PASS	0.6	MUT
TCGA-86-8279-01A	TP53	chr17	7674953	7674953	T	C	p.H193R	missense_variant	PASS	0.666667	MUT
TCGA-05-5425-01A	TP53	chr17	7676167	7676167	C	A	p.E68*	stop_gained	PASS	0.333333	MUT
TCGA-05-4427-01A	TP53	chr17	7673779	7673779	C	T	p.D281N	missense_variant	PASS	0.580645	MUT
TCGA-86-8074-01A	TP53	chr17	7674872	7674872	T	C	p.Y220C	missense_variant	PASS	0.64	MUT
TCGA-05-4402-01A	TP53	chr17	7675079	7675094	TGGGGGCAGCGCCTCA	-	p.V173Afs*69	frameshift_variant	PASS	0.238095	MUT
TCGA-44-3918-01A	TP53	chr17	7673610	7673610	T	C	p.X307_splice	splice_acceptor_variant	PASS	0.30137	MUT
TCGA-97-8172-01A	TP53	chr17	7675994	7675994	C	T	p.T125T	splice_region_variant;synonymous_variant	PASS	0.0933333	MUT
TCGA-49-AAQV-01A	TP53	chr17	7673802	7673802	C	T	p.R273H	missense_variant	PASS	0.296296	MUT
TCGA-78-7147-01A	TP53	chr17	7674255	7674255	G	T	p.Y236*	stop_gained	PASS	0.555556	MUT
TCGA-64-1677-01A	TP53	chr17	7675137	7675137	C	G	p.A159P	missense_variant	PASS	0.172996	MUT
TCGA-86-8075-01A	TP53	chr17	7675238	7675238	T	C	p.X126_splice	splice_acceptor_variant	PASS	0.428571	MUT
TCGA-50-5946-01A	TP53	chr17	7675140	7675140	G	-	p.R158Afs*12	frameshift_variant	PASS	0.511628	MUT
TCGA-49-AAR9-01A	TP53	chr17	7674917	7674917	T	C	p.Y205C	missense_variant	PASS	0.4	MUT
TCGA-MP-A4TF-01A	TP53	chr17	7674217	7674217	C	A	p.R249M	missense_variant	PASS	0.311475	MUT
TCGA-49-AAR4-01A	TP53	chr17	7676056	7676056	C	A	p.G105C	missense_variant	PASS	0.145833	MUT
TCGA-78-8660-01A	TP53	chr17	7675171	7675171	A	-	p.D148Ifs*22	frameshift_variant	PASS	0.225	MUT
TCGA-83-5908-01A	TP53	chr17	7673796	7673796	C	A	p.C275F	missense_variant	PASS	0.133333	MUT
TCGA-05-4397-01A	TP53	chr17	7674219	7674219	C	-	p.R249Gfs*96	frameshift_variant	PASS	0.62069	MUT
TCGA-44-2659-01A	TP53	chr17	7675238	7675238	T	A	p.X126_splice	splice_acceptor_variant	PASS	0.404762	MUT
TCGA-17-Z043-01A	TP53	chr17	7676264	7676265	-	A	p.L35Ffs*8	frameshift_variant	PASS	0.330254	MUT
TCGA-50-6590-01A	TP53	chr17	7675052	7675052	C	A	p.X187_splice	splice_donor_variant	PASS	0.369565	MUT
TCGA-05-4410-01A	TP53	chr17	7673778	7673778	T	A	p.D281V	missense_variant	PASS	0.282051	MUT
TCGA-75-5147-01A	TP53	chr17	7675124	7675124	T	C	p.Y163C	missense_variant	PASS	0.326923	MUT
TCGA-44-3396-01A	TP53	chr17	7673763	7673763	T	C	p.E286G	missense_variant	PASS	0.207317	MUT
TCGA-93-A4JO-01A	TP53	chr17	7675189	7675189	G	C	p.C141W	missense_variant	PASS	0.0821918	MUT
TCGA-78-7155-01A	TP53	chr17	7670699	7670699	C	A	p.R337L	missense_variant	PASS	0.8	MUT
TCGA-50-5931-01A	TP53	chr17	7676096	7676096	C	T	p.W91*	stop_gained	PASS	0.8	MUT
TCGA-69-7760-01A	TP53	chr17	7673812	7673812	A	C	p.F270V	missense_variant	PASS	0.5	MUT
TCGA-44-A47G-01A	TP53	chr17	7674953	7674953	T	A	p.H193L	missense_variant	PASS	0.142857	MUT
TCGA-MN-A4N5-01A	TP53	chr17	7670682	7670682	C	A	p.E343*	stop_gained	PASS	0.461538	MUT
TCGA-50-8460-01A	TP53	chr17	7673776	7673776	G	A	p.R282W	missense_variant	PASS	0.125	MUT
TCGA-75-6207-01A	TP53	chr17	7674957	7674957	G	A	p.Q192*	stop_gained	PASS	0.451613	MUT
TCGA-05-4405-01A	TP53	chr17	7673790	7673790	C	A	p.C277F	missense_variant	PASS	0.26	MUT
TCGA-55-1596-01A	TP53	chr17	7673779	7673779	C	A	p.D281Y	missense_variant	PASS	0.659574	MUT
TCGA-44-7669-01A	TP53	chr17	7675994	7675994	C	A	p.T125T	splice_region_variant;synonymous_variant	PASS	0.481481	MUT
TCGA-L9-A743-01A	TP53	chr17	7674191	7674191	C	G	p.E258Q	missense_variant	PASS	0.163265	MUT
TCGA-05-4382-01A	TP53	chr17	7673805	7673805	A	C	p.V272G	missense_variant	PASS	0.209302	MUT
TCGA-55-8204-01A	TP53	chr17	7673700	7673700	C	A	p.X307_splice	splice_donor_variant	PASS	0.279503	MUT
TCGA-86-A4JF-01A	TP53	chr17	7676102	7676102	G	-	p.S90Pfs*33	frameshift_variant	PASS	0.148936	MUT
TCGA-55-6968-01A	TP53	chr17	7673592	7673592	G	-	p.S313Afs*32	frameshift_variant	PASS	0.377778	MUT
TCGA-91-6847-01A	TP53	chr17	7676040	7676040	C	A	p.R110L	missense_variant	PASS	0.75	MUT
TCGA-86-7955-01A	TP53	chr17	7675154	7675186	GGCGGGGGTGTGGAATCAACCCACAGCTGCACA	-	p.V143_P153del	inframe_deletion	PASS	0.47541	MUT
TCGA-55-7911-01A	TP53	chr17	7675180	7675180	C	A	p.Q144H	missense_variant	PASS	0.223684	MUT
TCGA-86-7953-01A	TP53	chr17	7676011	7676027	TGGCTGTCCCAGAATGC	-	p.H115Vfs*28	frameshift_variant	PASS	0.258929	MUT
TCGA-MP-A4T8-01A	TP53	chr17	7675088	7675089	-	GCCTCACAACCTCCGTCATGTGCTGTGACTGCTTGTAGATGGCCATG	p.R175Pfs*11	stop_gained;frameshift_variant	PASS	0.434783	MUT
TCGA-55-6981-01A	TP53	chr17	7670657	7670661	TTGAG	-	p.L350Gfs*30	frameshift_variant	PASS	0.319149	MUT
TCGA-55-6712-01A	TP53	chr17	7670694	7670694	C	-	p.E339Rfs*6	frameshift_variant	PASS	0.302326	MUT
TCGA-05-5428-01A	TP53	chr17	7674250	7674250	C	T	p.C238Y	missense_variant	PASS	0.472222	MUT
TCGA-55-A48Z-01A	TP53	chr17	7670700	7670700	G	A	p.R337C	missense_variant	PASS	0.405405	MUT
TCGA-55-A493-01A	TP53	chr17	7673803	7673803	G	T	p.R273S	missense_variant	PASS	0.333333	MUT
TCGA-97-A4LX-01A	TP53	chr17	7674238	7674238	C	A	p.C242F	missense_variant	PASS	0.0617284	MUT
TCGA-55-7914-01A	TP53	chr17	7673740	7673740	C	-	p.E294Sfs*51	frameshift_variant	PASS	0.253521	MUT
TCGA-L9-A5IP-01A	TP53	chr17	7673764	7673764	C	T	p.E286K	missense_variant	PASS	0.621622	MUT
TCGA-05-5423-01A	TP53	chr17	7674217	7674217	C	A	p.R249M	missense_variant	PASS	0.521739	MUT
TCGA-44-6145-01A	TP53	chr17	7670716	7670716	C	A	p.X332_splice	splice_acceptor_variant	PASS	0.24	MUT
TCGA-91-6836-01A	TP53	chr17	7670682	7670682	C	A	p.E343*	stop_gained	PASS	0.5	MUT
TCGA-73-7499-01A	TP53	chr17	7674945	7674945	G	A	p.R196*	stop_gained	PASS	0.382353	MUT
TCGA-17-Z047-01A	TP53	chr17	7674857	7674857	A	T	p.X224_splice	splice_donor_variant	PASS	0.39	MUT
TCGA-49-AARN-01A	TP53	chr17	7674252	7674252	C	T	p.M237I	missense_variant	PASS	0.25641	MUT
TCGA-62-A46U-01A	TP53	chr17	7675143	7675143	C	G	p.V157L	missense_variant	PASS	0.213333	MUT
TCGA-05-4433-01A	TP53	chr17	7674945	7674945	G	A	p.R196*	stop_gained	PASS	0.307692	MUT
TCGA-86-7711-01A	TP53	chr17	7675085	7675085	C	A	p.C176F	missense_variant	PASS	0.161765	MUT
TCGA-86-8055-01A	TP53	chr17	7675125	7675125	A	G	p.Y163H	missense_variant	PASS	0.240741	MUT
TCGA-05-4396-01A	TP53	chr17	7675196	7675196	T	-	p.K139Rfs*31	frameshift_variant	PASS	0.736842	MUT
TCGA-17-Z055-01A	TP53	chr17	7674189	7674189	T	A	p.E258D	missense_variant	PASS	0.319588	MUT
TCGA-62-8399-01A	TP53	chr17	7673535	7673535	C	A	p.Q331H	missense_variant;splice_region_variant	PASS	0.535714	MUT
TCGA-86-8358-01A	TP53	chr17	7674223	7674223	T	A	p.N247I	missense_variant	PASS	0.738095	MUT
TCGA-MP-A4TK-01A	TP53	chr17	7674238	7674238	C	A	p.C242F	missense_variant	PASS	0.449275	MUT
TCGA-17-Z007-01A	TP53	chr17	7674218	7674218	T	C	p.R249G	missense_variant	PASS	0.320755	MUT
TCGA-91-8499-01A	TP53	chr17	7674234	7674251	CATGCAGGAACTGTTACA	-	p.C238_M243del	inframe_deletion	PASS	0.661017	MUT
TCGA-17-Z015-01A	TP53	chr17	7676040	7676040	C	A	p.R110L	missense_variant	PASS	0.577922	MUT
TCGA-17-Z005-01A	TP53	chr17	7675161	7675161	G	A	p.P151S	missense_variant	PASS	0.197802	MUT
TCGA-44-5644-01A	TP53	chr17	7676043	7676043	A	C	p.F109C	missense_variant	PASS	0.814286	MUT
TCGA-55-8614-01A	TP53	chr17	7673823	7673823	C	A	p.G266V	missense_variant	PASS	0.428571	MUT
TCGA-55-7910-01A	TP53	chr17	7676011	7676011	T	C	p.K120E	missense_variant	PASS	0.592593	MUT
TCGA-17-Z053-01A	TP53	chr17	7674216	7674216	C	A	p.R249S	missense_variant	PASS	0.386861	MUT
TCGA-69-7978-01A	TP53	chr17	7670658	7670658	T	A	p.K351*	stop_gained	PASS	0.114286	MUT
TCGA-50-5933-01A	TP53	chr17	7674972	7674972	C	A	p.X187_splice	splice_acceptor_variant	PASS	0.272727	MUT
TCGA-50-6592-01A	TP53	chr17	7674218	7674218	T	C	p.R249G	missense_variant	PASS	0.210526	MUT
TCGA-05-4432-01A	TP53	chr17	7670685	7670685	G	A	p.R342*	stop_gained	PASS	0.222222	MUT
TCGA-62-8402-01A	TP53	chr17	7675083	7675083	G	T	p.P177T	missense_variant	PASS	0.766667	MUT
TCGA-35-4123-01A	TP53	chr17	7675174	7675174	C	T	p.W146*	stop_gained	PASS	0.299213	MUT
TCGA-75-6211-01A	TP53	chr17	7676163	7676164	-	C	p.A69Gfs*80	frameshift_variant	PASS	0.563218	MUT
TCGA-55-8085-01A	TP53	chr17	7673537	7673537	G	A	p.Q331*	stop_gained;splice_region_variant	PASS	0.271429	MUT
TCGA-86-6851-01A	TP53	chr17	7674189	7674189	T	A	p.E258D	missense_variant	PASS	0.447368	MUT
TCGA-55-1592-01A	TP53	chr17	7674233	7674233	C	A	p.G244C	missense_variant	PASS	0.542373	MUT
TCGA-55-A4DF-01A	TP53	chr17	7675237	7675237	C	A	p.X126_splice	splice_acceptor_variant	PASS	0.323529	MUT
TCGA-55-8616-01A	TP53	chr17	7675182	7675182	G	A	p.Q144*	stop_gained	PASS	0.526316	MUT
TCGA-44-7661-01A	TP53	chr17	7674894	7674894	G	A	p.R213*	stop_gained	PASS	0.18	MUT
TCGA-64-5778-01A	TP53	chr17	7674247	7674247	T	C	p.N239S	missense_variant	PASS	0.380952	MUT
TCGA-75-7031-01A	TP53	chr17	7673771	7673776	GCGCCG	-	p.R282_R283del	inframe_deletion	PASS	0.46875	MUT
TCGA-17-Z028-01A	TP53	chr17	7673802	7673802	C	A	p.R273L	missense_variant	PASS	0.428571	MUT
TCGA-J2-A4AD-01A	TP53	chr17	7674248	7674248	T	C	p.N239D	missense_variant	PASS	0.369565	MUT
TCGA-69-8255-01A	TP53	chr17	7675994	7675994	C	A	p.T125T	splice_region_variant;synonymous_variant	PASS	0.42029	MUT
TCGA-95-7947-01A	TP53	chr17	7674917	7674917	T	C	p.Y205C	missense_variant	PASS	0.313725	MUT
TCGA-67-3770-01A	TP53	chr17	7675151	7675151	C	A	p.G154V	missense_variant	PASS	0.430894	MUT
TCGA-55-7907-01A	TP53	chr17	7675139	7675139	C	G	p.R158P	missense_variant	PASS	0.62037	MUT
TCGA-55-8205-01A	TP53	chr17	7674917	7674917	T	C	p.Y205C	missense_variant	PASS	0.148148	MUT
TCGA-86-8672-01A	TP53	chr17	7670688	7670689	-	CTTC	p.F341Efs*7	frameshift_variant	PASS	0.195122	MUT
TCGA-55-7913-01B	TP53	chr17	7675994	7675994	C	A	p.T125T	splice_region_variant;synonymous_variant	PASS	0.442623	MUT
TCGA-73-4670-01A	TP53	chr17	7674292	7674292	T	C	p.X225_splice	splice_acceptor_variant	PASS	0.586207	MUT
TCGA-97-8179-01A	TP53	chr17	7673802	7673802	C	A	p.R273L	missense_variant	PASS	0.637681	MUT
TCGA-44-8120-01A	TP53	chr17	7670664	7670664	C	A	p.E349*	stop_gained	PASS	0.456522	MUT
TCGA-55-8511-01A	TP53	chr17	7673734	7673734	G	-	p.H296Tfs*49	frameshift_variant	PASS	0.333333	MUT
TCGA-17-Z031-01A	TP53	chr17	7673838	7673838	C	-	p.X261_splice	splice_acceptor_variant	PASS	0.948718	MUT
TCGA-55-7574-01A	TP53	chr17	7670673	7670673	C	A	p.E346*	stop_gained	PASS	0.15942	MUT
TCGA-44-A4SU-01A	TP53	chr17	7676210	7676210	C	T	p.W53*	stop_gained	PASS	0.505837	MUT
TCGA-99-8025-01A	TP53	chr17	7675095	7675095	C	A	p.V173L	missense_variant	PASS	0.40625	MUT
TCGA-17-Z017-01A	TP53	chr17	7674200	7674200	T	A	p.I255F	missense_variant	PASS	0.253968	MUT
TCGA-17-Z052-01A	TP53	chr17	7674252	7674252	C	G	p.M237I	missense_variant	PASS	0.161017	MUT
TCGA-L4-A4E5-01A	TP53	chr17	7675157	7675157	G	A	p.P152L	missense_variant	PASS	0.473684	MUT
TCGA-MP-A4TC-01A	TP53	chr17	7675136	7675136	G	A	p.A159V	missense_variant	PASS	0.3	MUT
TCGA-95-8494-01A	TP53	chr17	7675216	7675216	C	A	p.K132N	missense_variant	PASS	0.564103	MUT
TCGA-05-4424-01A	TP53	chr17	7674950	7674950	A	C	p.L194R	missense_variant	PASS	0.474576	MUT
TCGA-49-4487-01A	TP53	chr17	7675080	7675080	G	-	p.H178Tfs*69	frameshift_variant	PASS	0.12	MUT
TCGA-17-Z026-01A	TP53	chr17	7673824	7673824	C	A	p.G266*	stop_gained	PASS	0.290323	MUT
TCGA-MN-A4N1-01A	TP53	chr17	7673764	7673764	C	G	p.E286Q	missense_variant	PASS	0.74359	MUT
TCGA-55-7727-01A	TP53	chr17	7676215	7676215	G	A	p.Q52*	stop_gained	PASS	0.394089	MUT
TCGA-95-7567-01A	TP53	chr17	7674918	7674918	A	G	p.Y205H	missense_variant	PASS	0.5	MUT
TCGA-44-2656-01A	TP53	chr17	7676152	7676152	C	-	p.V73Wfs*50	frameshift_variant	PASS	0.318519	MUT
TCGA-53-7626-01A	TP53	chr17	7674252	7674252	C	T	p.M237I	missense_variant	PASS	0.169811	MUT
TCGA-55-A57B-01A	TP53	chr17	7673823	7673823	C	A	p.G266V	missense_variant	PASS	0.294118	MUT
TCGA-44-5645-01A	TP53	chr17	7670649	7670649	G	A	p.Q354*	stop_gained	PASS	0.27907	MUT
TCGA-44-3917-01A	TP53	chr17	7674216	7674216	C	A	p.R249S	missense_variant	PASS	0.353846	MUT
TCGA-55-7227-01A	TP53	chr17	7675143	7675143	C	A	p.V157F	missense_variant	PASS	0.44	MUT
TCGA-50-5941-01A	TP53	chr17	7676153	7676153	G	-	p.V73Wfs*50	frameshift_variant	PASS	0.204819	MUT
TCGA-44-6775-01A	TP53	chr17	7675109	7675109	T	A	p.H168L	missense_variant	PASS	0.0909091	MUT
TCGA-50-6591-01A	TP53	chr17	7676208	7676208	A	-	p.F54Sfs*69	frameshift_variant	PASS	0.955307	MUT
TCGA-49-4488-01A	TP53	chr17	7675994	7675994	C	A	p.T125T	splice_region_variant;synonymous_variant	PASS	0.571429	MUT
TCGA-55-8089-01A	TP53	chr17	7674216	7674216	C	A	p.R249S	missense_variant	PASS	0.176471	MUT
TCGA-17-Z023-01A	TP53	chr17	7674939	7674939	C	A	p.E198*	stop_gained	PASS	0.340426	MUT
TCGA-50-6594-01A	TP53	chr17	7673806	7673806	C	T	p.V272M	missense_variant	PASS	0.533333	MUT
TCGA-O1-A52J-01A	TP53	chr17	7673728	7673728	C	A	p.E298*	stop_gained	PASS	0.375	MUT
TCGA-44-7660-01A	TP53	chr17	7670703	7670703	C	A	p.E336*	stop_gained	PASS	0.423077	MUT
TCGA-53-7624-01A	TP53	chr17	7673534	7673534	C	A	p.X331_splice	splice_donor_variant	PASS	0.693878	MUT
TCGA-91-A4BC-01A	TP53	chr17	7673534	7673534	C	A	p.X331_splice	splice_donor_variant	PASS	0.352941	MUT
TCGA-35-4122-01A	TP53	chr17	7674217	7674217	C	A	p.R249M	missense_variant	PASS	0.101124	MUT
TCGA-86-7701-01A	TP53	chr17	7673740	7673740	C	A	p.E294*	stop_gained	PASS	0.440678	MUT
TCGA-17-Z027-01A	TP53	chr17	7673796	7673796	C	A	p.C275F	missense_variant	PASS	0.923077	MUT
TCGA-95-7039-01A	TP53	chr17	7673802	7673802	C	A	p.R273L	missense_variant	PASS	0.64	MUT
TCGA-99-8033-01A	TP53	chr17	7673728	7673728	C	A	p.E298*	stop_gained	PASS	0.315315	MUT
TCGA-49-AARE-01A	TP53	chr17	7673803	7673803	G	C	p.R273G	missense_variant	PASS	0.423077	MUT
TCGA-97-8175-01A	TP53	chr17	7674954	7674954	G	T	p.H193N	missense_variant	PASS	0.294737	MUT
TCGA-55-A4DG-01A	TP53	chr17	7675139	7675139	C	A	p.R158L	missense_variant	PASS	0.531915	MUT
TCGA-55-8094-01A	TP53	chr17	7673579	7673579	G	A	p.Q317*	stop_gained	PASS	0.880342	MUT
TCGA-55-8510-01A	TP53	chr17	7674894	7674894	G	A	p.R213*	stop_gained	PASS	0.361702	MUT
TCGA-78-7145-01A	TP53	chr17	7675137	7675137	C	G	p.A159P	missense_variant	PASS	0.627907	MUT
TCGA-69-7980-01A	TP53	chr17	7675130	7675130	G	A	p.A161V	missense_variant	PASS	0.488889	MUT
TCGA-55-8506-01A	TP53	chr17	7675151	7675151	C	A	p.G154V	missense_variant	PASS	0.423077	MUT
TCGA-62-A471-01A	TP53	chr17	7674256	7674256	T	C	p.Y236C	missense_variant	PASS	0.452055	MUT
TCGA-17-Z037-01A	TP53	chr17	7673779	7673779	C	T	p.D281N	missense_variant	PASS	0.314286	MUT
TCGA-97-7554-01A	TP53	chr17	7674218	7674218	T	A	p.R249W	missense_variant	PASS	0.462963	MUT
TCGA-55-8208-01A	TP53	chr17	7673796	7673796	C	A	p.C275F	missense_variant	PASS	0.205882	MUT
TCGA-05-4415-01A	TP53	chr17	7675994	7675994	C	A	p.T125T	splice_region_variant;synonymous_variant	PASS	0.640625	MUT
TCGA-55-7570-01A	TP53	chr17	7675124	7675124	T	C	p.Y163C	missense_variant	PASS	0.606061	MUT
TCGA-86-8280-01A	TP53	chr17	7674953	7674953	T	G	p.H193P	missense_variant	PASS	0.393443	MUT
TCGA-75-5125-01A	TP53	chr17	7675224	7675224	G	A	p.L130F	missense_variant	PASS	0.259259	MUT
TCGA-MP-A4TA-01A	TP53	chr17	7673781	7673781	C	A	p.R280I	missense_variant	PASS	0.243902	MUT
TCGA-95-7944-01A	TP53	chr17	7675125	7675125	A	C	p.Y163D	missense_variant	PASS	0.177083	MUT
TCGA-55-7283-01A	TP53	chr17	7675182	7675182	G	A	p.Q144*	stop_gained	PASS	0.18	MUT
TCGA-55-7726-01A	TP53	chr17	7675189	7675189	G	T	p.C141*	stop_gained	PASS	0.209677	MUT
TCGA-44-6144-01A	TP53	chr17	7670699	7670699	C	A	p.R337L	missense_variant	PASS	0.47619	MUT
TCGA-55-7995-01A	TP53	chr17	7675077	7675077	G	A	p.H179Y	missense_variant	PASS	0.469136	MUT
TCGA-L9-A7SV-01A	TP53	chr17	7673802	7673802	C	A	p.R273L	missense_variant	PASS	0.346154	MUT
TCGA-95-7562-01A	TP53	chr17	7676273	7676273	C	A	p.X33_splice	splice_acceptor_variant	PASS	0.595238	MUT
TCGA-05-4398-01A	TP53	chr17	7676055	7676055	C	T	p.G105D	missense_variant	PASS	0.325301	MUT
TCGA-17-Z061-01A	TP53	chr17	7676176	7676176	T	A	p.R65*	stop_gained	PASS	0.965217	MUT
TCGA-49-4514-01A	TP53	chr17	7675088	7675088	C	T	p.R175H	missense_variant	PASS	0.393939	MUT
TCGA-78-7542-01A	TP53	chr17	7675157	7675157	G	-	p.P152Rfs*18	frameshift_variant	PASS	0.518519	MUT
TCGA-69-7979-01A	TP53	chr17	7675188	7675205	GGCAGGTCTTGGCCAGTT	-	p.Q136_C141del	inframe_deletion	PASS	0.658824	MUT
TCGA-05-4395-01A	TP53	chr17	7675085	7675085	C	T	p.C176Y	missense_variant	PASS	0.595238	MUT
TCGA-MP-A4SV-01A	TP53	chr17	7674256	7674256	T	C	p.Y236C	missense_variant	PASS	0.44898	MUT
TCGA-17-Z020-01A	TP53	chr17	7674894	7674894	G	A	p.R213*	stop_gained	PASS	0.0967742	MUT
TCGA-44-8117-01A	TP53	chr17	7675101	7675101	C	A	p.E171*	stop_gained	PASS	0.614458	MUT
TCGA-55-8507-01A	TP53	chr17	7673579	7673579	G	A	p.Q317*	stop_gained	PASS	0.76	MUT
TCGA-91-6831-01A	TP53	chr17	7670708	7670708	C	A	p.G334V	missense_variant	PASS	0.568627	MUT
TCGA-78-7146-01A	TP53	chr17	7674214	7674214	G	A	p.P250L	missense_variant	PASS	0.627119	MUT
TCGA-49-4490-01A	TP53	chr17	7674894	7674894	G	A	p.R213*	stop_gained	PASS	0.525	MUT
TCGA-73-A9RS-01A	TP53	chr17	7675994	7675994	C	A	p.T125T	splice_region_variant;synonymous_variant	PASS	0.611111	MUT
TCGA-05-4430-01A	TP53	chr17	7674217	7674217	C	A	p.R249M	missense_variant	PASS	0.25	MUT
TCGA-55-8302-01A	TP53	chr17	7670682	7670682	C	A	p.E343*	stop_gained	PASS	0.326087	MUT
TCGA-17-Z009-01A	TP53	chr17	7675151	7675151	C	A	p.G154V	missense_variant	PASS	0.0520833	MUT
TCGA-49-6767-01A	TP53	chr17	7673537	7673537	G	A	p.Q331*	stop_gained;splice_region_variant	PASS	0.338983	MUT
TCGA-50-5939-01A	TP53	chr17	7673767	7673767	C	T	p.E285K	missense_variant	PASS	0.3	MUT
TCGA-17-Z042-01A	TP53	chr17	7674887	7674887	C	A	p.S215I	missense_variant	PASS	0.291667	MUT
TCGA-50-6593-01A	TP53	chr17	7674291	7674291	C	G	p.X225_splice	splice_acceptor_variant	PASS	0.441176	MUT
TCGA-93-8067-01A	TP53	chr17	7673767	7673767	C	T	p.E285K	missense_variant	PASS	0.327869	MUT
TCGA-50-5045-01A	TP53	chr17	7674906	7674906	T	A	p.R209*	stop_gained	PASS	0.219512	MUT
TCGA-17-Z044-01A	TP53	chr17	7674872	7674872	T	C	p.Y220C	missense_variant	PASS	0.517241	MUT
TCGA-35-5375-01A	TP53	chr17	7674241	7674241	G	A	p.S241F	missense_variant	PASS	0.717949	MUT
TCGA-55-A491-01A	TP53	chr17	7674953	7674953	T	C	p.H193R	missense_variant	PASS	0.466667	MUT
TCGA-NJ-A4YF-01A	TP53	chr17	7674939	7674939	C	A	p.E198*	stop_gained	PASS	0.588235	MUT
TCGA-78-7220-01A	TP53	chr17	7674233	7674233	C	A	p.G244C	missense_variant	PASS	0.71875	MUT
TCGA-67-3771-01A	TP53	chr17	7675232	7675232	G	C	p.S127C	missense_variant	PASS	0.575758	MUT
TCGA-62-A46O-01A	TP53	chr17	7675993	7675993	C	A	p.X125_splice	splice_donor_variant	PASS	0.660377	MUT
TCGA-71-6725-01A	TP53	chr17	7675113	7675147	GTGACTGCTTGTAGATGGCCATGGCGCGGACGCGG	-	p.R156Afs*13	frameshift_variant	PASS	0.421875	MUT
TCGA-38-4629-01A	TP53	chr17	7674928	7674929	-	A	p.L201Ffs*8	frameshift_variant	PASS	0.389831	MUT
TCGA-MP-A4TI-01A	TP53	chr17	7675130	7675130	G	T	p.A161D	missense_variant	PASS	0.123596	MUT
TCGA-38-4630-01A	TP53	chr17	7675217	7675217	T	C	p.K132R	missense_variant	PASS	0.6	MUT
TCGA-97-A4M0-01A	TP53	chr17	7670712	7670712	G	-	p.R333Vfs*12	frameshift_variant	PASS	0.538462	MUT
TCGA-55-6980-01A	TP53	chr17	7675185	7675200	CAGGGCAGGTCTTGGC	-	p.A138Cfs*27	frameshift_variant	PASS	0.195652	MUT
TCGA-05-4420-01A	TP53	chr17	7673781	7673781	C	A	p.R280I	missense_variant	PASS	0.4	MUT
TCGA-38-4632-01A	TP53	chr17	7675137	7675137	C	G	p.A159P	missense_variant	PASS	0.47619	MUT
TCGA-44-6778-01A	TP53	chr17	7674269	7674269	T	A	p.I232F	missense_variant	PASS	0.226667	MUT
TCGA-62-A472-01A	TP53	chr17	7674874	7674874	G	-	p.Y220Mfs*27	frameshift_variant	PASS	0.411765	MUT
TCGA-78-7150-01A	TP53	chr17	7675139	7675139	C	A	p.R158L	missense_variant	PASS	0.444444	MUT
TCGA-86-8585-01A	TP53	chr17	7675151	7675151	C	-	p.G154Afs*16	frameshift_variant	PASS	0.307692	MUT
TCGA-69-7765-01A	TP53	chr17	7675113	7675113	G	A	p.Q167*	stop_gained	PASS	0.226667	MUT
TCGA-49-AAR0-01A	TP53	chr17	7670694	7670694	C	A	p.E339*	stop_gained	PASS	0.315789	MUT
TCGA-49-AARQ-01A	TP53	chr17	7675139	7675139	C	A	p.R158L	missense_variant	PASS	0.472222	MUT
TCGA-91-6840-01A	TP53	chr17	7674872	7674872	T	C	p.Y220C	missense_variant	PASS	0.68	MUT
TCGA-55-1594-01A	TP53	chr17	7675115	7675115	G	C	p.S166*	stop_gained	PASS	0.583333	MUT
TCGA-55-5899-01A	TP53	chr17	7675156	7675156	C	-	p.G154Afs*16	frameshift_variant	PASS	0.627451	MUT
TCGA-L9-A444-01A	TP53	chr17	7675157	7675157	G	A	p.P152L	missense_variant	PASS	0.320388	MUT
TCGA-95-8039-01A	TP53	chr17	7676055	7676055	C	T	p.G105D	missense_variant	PASS	0.230769	MUT
TCGA-75-6214-01A	TP53	chr17	7675143	7675143	C	A	p.V157F	missense_variant	PASS	0.62766	MUT
TCGA-55-7903-01A	TP53	chr17	7676265	7676265	A	-	p.L35Cfs*9	frameshift_variant	PASS	0.424242	MUT
TCGA-69-7974-01A	TP53	chr17	7670709	7670709	C	A	p.G334W	missense_variant	PASS	0.352941	MUT
TCGA-55-8514-01A	TP53	chr17	7670699	7670699	C	G	p.R337P	missense_variant	PASS	0.458333	MUT
TCGA-44-A479-01A	TP53	chr17	7675232	7675232	G	A	p.S127F	missense_variant	PASS	0.310345	MUT
TCGA-55-7576-01A	TP53	chr17	7673579	7673579	G	A	p.Q317*	stop_gained	PASS	0.42029	MUT
TCGA-17-Z022-01A	TP53	chr17	7674188	7674188	C	A	p.D259Y	missense_variant	PASS	0.833333	MUT
TCGA-17-Z045-01A	TP53	chr17	7674252	7674252	C	T	p.M237I	missense_variant	PASS	0.380282	MUT
TCGA-99-8028-01A	TP53	chr17	7674238	7674238	C	A	p.C242F	missense_variant	PASS	0.125984	MUT
TCGA-17-Z062-01A	TP53	chr17	7676059	7676059	G	A	p.Q104*	stop_gained	PASS	0.168421	MUT
TCGA-38-6178-01A	TP53	chr17	7673772	7673772	C	G	p.R283P	missense_variant	PASS	0.423077	MUT
TCGA-44-6779-01A	TP53	chr17	7675218	7675218	T	C	p.K132E	missense_variant	PASS	0.391304	MUT
TCGA-50-6673-01A	TP53	chr17	7670700	7670700	G	A	p.R337C	missense_variant	PASS	0.507937	MUT
TCGA-78-7540-01A	TP53	chr17	7673803	7673803	G	A	p.R273C	missense_variant	PASS	0.333333	MUT
TCGA-64-1681-01A	TP53	chr17	7675074	7675074	C	T	p.E180K	missense_variant	PASS	0.489362	MUT
TCGA-55-6985-01A	TP53	chr17	7670708	7670708	C	A	p.G334V	missense_variant	PASS	0.285714	MUT
TCGA-62-A46R-01A	TP53	chr17	7674939	7674939	C	A	p.E198*	stop_gained	PASS	0.322581	MUT
TCGA-55-6975-01A	TP53	chr17	7673704	7673707	GCTT	-	p.K305Efs*39	frameshift_variant	PASS	0.277778	MUT
TCGA-93-A4JP-01A	TP53	chr17	7674191	7674191	C	A	p.E258*	stop_gained	PASS	0.190476	MUT
TCGA-86-8073-01A	TP53	chr17	7674957	7674957	G	A	p.Q192*	stop_gained	PASS	0.236364	MUT
TCGA-91-6848-01A	TP53	chr17	7675145	7675145	C	G	p.R156P	missense_variant	PASS	0.325581	MUT
TCGA-78-8662-01A	TP53	chr17	7675119	7675119	G	A	p.Q165*	stop_gained	PASS	0.88764	MUT
TCGA-50-5049-01A	TP53	chr17	7673728	7673728	C	A	p.E298*	stop_gained	PASS	0.176471	MUT
TCGA-17-Z021-01A	TP53	chr17	7675238	7675238	T	A	p.X126_splice	splice_acceptor_variant	PASS	0.0555556	MUT
TCGA-49-4505-01A	TP53	chr17	7673790	7673790	C	A	p.C277F	missense_variant	PASS	0.492063	MUT
TCGA-93-A4JN-01A	TP53	chr17	7673764	7673764	C	G	p.E286Q	missense_variant	PASS	0.384615	MUT
TCGA-97-7553-01A	TP53	chr17	7673776	7673776	G	A	p.R282W	missense_variant	PASS	0.150794	MUT
TCGA-55-7994-01A	TP53	chr17	7673802	7673802	C	A	p.R273L	missense_variant	PASS	0.222222	MUT
TCGA-78-7154-01A	TP53	chr17	7673809	7673809	C	T	p.E271K	missense_variant	PASS	0.583333	MUT
TCGA-50-5944-01A	TP53	chr17	7673767	7673767	C	A	p.E285*	stop_gained	PASS	0.607143	MUT
TCGA-86-8056-01A	TP53	chr17	7675101	7675101	C	T	p.E171K	missense_variant	PASS	0.293478	MUT
TCGA-99-7458-01A	TP53	chr17	7674972	7674972	C	T	p.X187_splice	splice_acceptor_variant	PASS	0.192308	MUT
TCGA-MP-A4T9-01A	TP53	chr17	7673535	7673535	C	T	p.Q331Q	splice_region_variant;synonymous_variant	PASS	0.148936	MUT
TCGA-53-A4EZ-01A	TP53	chr17	7675143	7675143	C	A	p.V157F	missense_variant	PASS	0.525	MUT
TCGA-73-4676-01A	TP53	chr17	7675085	7675085	C	A	p.C176F	missense_variant	PASS	0.627451	MUT
TCGA-49-AAR3-01A	TP53	chr17	7673740	7673740	C	-	p.E294Sfs*51	frameshift_variant	PASS	0.173077	MUT
TCGA-4B-A93V-01A	TP53	chr17	7674890	7674890	T	C	p.H214R	missense_variant	PASS	0.612903	MUT
TCGA-44-7662-01A	TP53	chr17	7676167	7676167	C	A	p.E68*	stop_gained	PASS	0.375691	MUT
TCGA-64-1676-01A	TP53	chr17	7674276	7674277	AC	-	p.C229Yfs*10	frameshift_variant	PASS	0.323529	MUT
TCGA-78-7536-01A	TP53	chr17	7673811	7673811	A	C	p.F270C	missense_variant	PASS	0.625	MUT
TCGA-55-6969-01A	TP53	chr17	7673802	7673802	C	A	p.R273L	missense_variant	PASS	0.291667	MUT
TCGA-44-2668-01A	TP53	chr17	7673764	7673764	C	A	p.E286*	stop_gained	PASS	0.348837	MUT
TCGA-56-7582-01A	TP53	chr17	7673534	7673534	C	T	p.X331_splice	splice_donor_variant	PASS	0.730769	MUT
TCGA-77-7335-01A	TP53	chr17	7674262	7674262	T	C	p.Y234C	missense_variant	PASS	0.333333	MUT
TCGA-37-3789-01A	TP53	chr17	7676176	7676176	T	A	p.R65*	stop_gained	PASS	0.431655	MUT
TCGA-70-6723-01A	TP53	chr17	7675052	7675052	C	A	p.X187_splice	splice_donor_variant	PASS	0.90099	MUT
TCGA-66-2794-01A	TP53	chr17	7673787	7673787	G	C	p.P278R	missense_variant	PASS	0.635417	MUT
TCGA-NC-A5HM-01A	TP53	chr17	7674191	7674191	C	T	p.E258K	missense_variant	PASS	0.551724	MUT
TCGA-68-8250-01A	TP53	chr17	7676059	7676059	G	A	p.Q104*	stop_gained	PASS	0.582418	MUT
TCGA-85-7843-01A	TP53	chr17	7670658	7670658	T	A	p.K351*	stop_gained	PASS	0.512195	MUT
TCGA-85-7710-01A	TP53	chr17	7675143	7675143	C	A	p.V157F	missense_variant	PASS	0.577778	MUT
TCGA-22-5472-01A	TP53	chr17	7676263	7676280	GCAAGGGGGACTGTAGAT	-	p.X33_splice	splice_acceptor_variant;coding_sequence_variant;intron_variant	PASS	0.473118	MUT
TCGA-21-1079-01A	TP53	chr17	7674887	7674887	C	T	p.S215N	missense_variant	PASS	0.187919	MUT
TCGA-66-2727-01A	TP53	chr17	7674262	7674262	T	C	p.Y234C	missense_variant	PASS	0.710526	MUT
TCGA-77-A5GF-01A	TP53	chr17	7675143	7675143	C	A	p.V157F	missense_variant	PASS	0.769231	MUT
TCGA-56-8307-01A	TP53	chr17	7673728	7673728	C	A	p.E298*	stop_gained	PASS	0.512195	MUT
TCGA-21-1071-01A	TP53	chr17	7675994	7675995	-	ACTCTCTCTA	p.Y126Rfs*26	frameshift_variant;splice_region_variant	PASS	0.133333	MUT
TCGA-85-A4QQ-01A	TP53	chr17	7673802	7673802	C	A	p.R273L	missense_variant	PASS	0.514286	MUT
TCGA-22-4609-01A	TP53	chr17	7676177	7676177	G	-	p.R65Efs*58	frameshift_variant	PASS	0.227273	MUT
TCGA-56-7822-01A	TP53	chr17	7675142	7675142	A	T	p.V157D	missense_variant	PASS	0.315789	MUT
TCGA-85-A4CL-01A	TP53	chr17	7673824	7673824	C	G	p.G266R	missense_variant	PASS	0.5	MUT
TCGA-33-6737-01A	TP53	chr17	7673770	7673770	T	G	p.T284P	missense_variant	PASS	0.175439	MUT
TCGA-60-2711-01A	TP53	chr17	7673827	7673828	-	T	p.L265Tfs*7	frameshift_variant	PASS	0.517241	MUT
TCGA-92-7340-01A	TP53	chr17	7676237	7676237	C	-	p.M44Ifs*79	frameshift_variant	PASS	0.391003	MUT
TCGA-85-7844-01A	TP53	chr17	7673788	7673788	G	A	p.P278S	missense_variant	PASS	0.428571	MUT
TCGA-77-8146-01A	TP53	chr17	7675206	7675206	G	C	p.Q136E	missense_variant	PASS	0.539326	MUT
TCGA-22-5479-01A	TP53	chr17	7675156	7675157	-	A	p.P153Afs*28	frameshift_variant	PASS	0.378049	MUT
TCGA-52-7809-01A	TP53	chr17	7675143	7675143	C	A	p.V157F	missense_variant	PASS	0.435484	MUT
TCGA-XC-AA0X-01A	TP53	chr17	7675139	7675139	C	A	p.R158L	missense_variant	PASS	0.25	MUT
TCGA-NK-A5D1-01A	TP53	chr17	7675143	7675143	C	A	p.V157F	missense_variant	PASS	0.912281	MUT
TCGA-68-7757-01B	TP53	chr17	7673802	7673802	C	A	p.R273L	missense_variant	PASS	0.36	MUT
TCGA-37-4141-01A	TP53	chr17	7674238	7674238	C	A	p.C242F	missense_variant	PASS	0.488	MUT
TCGA-34-5929-01A	TP53	chr17	7673776	7673776	G	A	p.R282W	missense_variant	PASS	0.857143	MUT
TCGA-22-5485-01A	TP53	chr17	7675125	7675126	-	GAT	p.I162dup	inframe_insertion	PASS	0.692308	MUT
TCGA-39-5034-01A	TP53	chr17	7674939	7674939	C	A	p.E198*	stop_gained	PASS	0.573333	MUT
TCGA-98-A538-01A	TP53	chr17	7673535	7673535	C	A	p.Q331H	missense_variant;splice_region_variant	PASS	0.348485	MUT
TCGA-NC-A5HG-01A	TP53	chr17	7673802	7673802	C	A	p.R273L	missense_variant	PASS	0.821429	MUT
TCGA-37-3792-01A	TP53	chr17	7674232	7674232	C	A	p.G244V	missense_variant	PASS	0.46	MUT
TCGA-77-8131-01A	TP53	chr17	7673764	7673764	C	G	p.E286Q	missense_variant	PASS	0.169492	MUT
TCGA-NK-A5CT-01A	TP53	chr17	7675143	7675143	C	A	p.V157F	missense_variant	PASS	0.337662	MUT
TCGA-60-2722-01A	TP53	chr17	7675076	7675076	T	C	p.H179R	missense_variant	PASS	0.788462	MUT
TCGA-NC-A5HQ-01A	TP53	chr17	7674954	7674954	G	T	p.H193N	missense_variant	PASS	0.423077	MUT
TCGA-22-0944-01A	TP53	chr17	7674262	7674262	T	C	p.Y234C	missense_variant	PASS	0.481481	MUT
TCGA-94-8491-01A	TP53	chr17	7673776	7673776	G	A	p.R282W	missense_variant	PASS	0.333333	MUT
TCGA-63-A5ML-01A	TP53	chr17	7674256	7674256	T	C	p.Y236C	missense_variant	PASS	0.398148	MUT
TCGA-LA-A446-01A	TP53	chr17	7675994	7675994	C	A	p.T125T	splice_region_variant;synonymous_variant	PASS	0.337209	MUT
TCGA-56-8309-01A	TP53	chr17	7675088	7675088	C	T	p.R175H	missense_variant	PASS	0.181818	MUT
TCGA-33-4566-01A	TP53	chr17	7675122	7675122	T	C	p.K164E	missense_variant	PASS	0.531646	MUT
TCGA-34-8455-01A	TP53	chr17	7674216	7674216	C	G	p.R249S	missense_variant	PASS	0.385965	MUT
TCGA-94-A5I6-01A	TP53	chr17	7675993	7675993	C	T	p.X125_splice	splice_donor_variant	PASS	0.247059	MUT
TCGA-63-A5MS-01A	TP53	chr17	7675156	7675156	C	-	p.G154Afs*16	frameshift_variant	PASS	0.290598	MUT
TCGA-56-8201-01A	TP53	chr17	7675088	7675088	C	T	p.R175H	missense_variant	PASS	0.39207	MUT
TCGA-77-7139-01A	TP53	chr17	7676257	7676257	G	A	p.Q38*	stop_gained	PASS	0.79096	MUT
TCGA-77-A5GA-01A	TP53	chr17	7675124	7675124	T	C	p.Y163C	missense_variant	PASS	0.419355	MUT
TCGA-58-8393-01A	TP53	chr17	7673784	7673784	C	T	p.G279E	missense_variant	PASS	0.428571	MUT
TCGA-22-5482-01A	TP53	chr17	7675238	7675238	T	C	p.X126_splice	splice_acceptor_variant	PASS	0.75	MUT
TCGA-NC-A5HR-01A	TP53	chr17	7675136	7675143	GCGCGGAC	-	p.V157Hfs*21	frameshift_variant	PASS	0.491228	MUT
TCGA-85-7696-01A	TP53	chr17	7674256	7674256	T	C	p.Y236C	missense_variant	PASS	0.66	MUT
TCGA-58-8392-01A	TP53	chr17	7675224	7675224	G	C	p.L130V	missense_variant	PASS	0.734694	MUT
TCGA-56-7580-01A	TP53	chr17	7674227	7674236	TGCCGCCCAT	-	p.M243*	frameshift_variant	PASS	0.0641026	MUT
TCGA-56-8622-01A	TP53	chr17	7675238	7675238	T	A	p.X126_splice	splice_acceptor_variant	PASS	0.451613	MUT
TCGA-66-2742-01A	TP53	chr17	7670664	7670664	C	A	p.E349*	stop_gained	PASS	0.5	MUT
TCGA-66-2781-01A	TP53	chr17	7674275	7674276	TA	-	p.T230Hfs*9	frameshift_variant	PASS	0.258621	MUT
TCGA-85-6561-01A	TP53	chr17	7673772	7673772	C	G	p.R283P	missense_variant	PASS	0.47619	MUT
TCGA-22-A5C4-01A	TP53	chr17	7675098	7675098	C	-	p.V172Lfs*2	frameshift_variant	PASS	0.510204	MUT
TCGA-56-8082-01A	TP53	chr17	7675055	7675072	TCGCTATCTGAGCAGCGC	-	p.E180_S185del	inframe_deletion;splice_region_variant	PASS	0.645161	MUT
TCGA-63-7022-01A	TP53	chr17	7673788	7673788	G	C	p.P278A	missense_variant	PASS	0.129032	MUT
TCGA-46-3767-01A	TP53	chr17	7674953	7674953	T	C	p.H193R	missense_variant	PASS	0.26087	MUT
TCGA-37-3783-01A	TP53	chr17	7673802	7673802	C	T	p.R273H	missense_variant	PASS	0.232143	MUT
TCGA-39-5022-01A	TP53	chr17	7676217	7676233	TCAATATCGTCCGGGGA	-	p.S46Tfs*5	frameshift_variant	PASS	0.141439	MUT
TCGA-60-2719-01A	TP53	chr17	7674954	7674954	G	C	p.H193D	missense_variant	PASS	0.6	MUT
TCGA-39-5035-01A	TP53	chr17	7675139	7675139	C	T	p.R158H	missense_variant	PASS	0.465116	MUT
TCGA-90-7769-01A	TP53	chr17	7673823	7673823	C	A	p.G266V	missense_variant	PASS	0.558824	MUT
TCGA-85-8481-01A	TP53	chr17	7673728	7673728	C	A	p.E298*	stop_gained	PASS	0.173469	MUT
TCGA-96-8169-01A	TP53	chr17	7673579	7673579	G	A	p.Q317*	stop_gained	PASS	0.6	MUT
TCGA-77-8008-01A	TP53	chr17	7673610	7673610	T	C	p.X307_splice	splice_acceptor_variant	PASS	0.287671	MUT
TCGA-60-2714-01A	TP53	chr17	7675220	7675220	T	A	p.N131I	missense_variant	PASS	0.590909	MUT
TCGA-60-2713-01A	TP53	chr17	7676152	7676152	C	-	p.V73Wfs*50	frameshift_variant	PASS	0.540541	MUT
TCGA-56-7730-01A	TP53	chr17	7675131	7675131	C	T	p.A161T	missense_variant	PASS	0.615385	MUT
TCGA-85-8352-01A	TP53	chr17	7674973	7674973	T	A	p.X187_splice	splice_acceptor_variant	PASS	0.966667	MUT
TCGA-66-2795-01A	TP53	chr17	7675139	7675139	C	A	p.R158L	missense_variant	PASS	0.322581	MUT
TCGA-22-5474-01A	TP53	chr17	7674262	7674262	T	G	p.Y234S	missense_variant	PASS	0.613636	MUT
TCGA-60-2712-01A	TP53	chr17	7675994	7675994	C	A	p.T125T	splice_region_variant;synonymous_variant	PASS	0.323232	MUT
TCGA-56-A49D-01A	TP53	chr17	7675218	7675218	T	G	p.K132Q	missense_variant	PASS	0.314286	MUT
TCGA-63-A5MT-01A	TP53	chr17	7674972	7674972	C	A	p.X187_splice	splice_acceptor_variant	PASS	0.238095	MUT
TCGA-85-8052-01A	TP53	chr17	7674233	7674233	C	T	p.G244S	missense_variant	PASS	0.388889	MUT
TCGA-39-5021-01A	TP53	chr17	7675189	7675189	G	C	p.C141W	missense_variant	PASS	0.373134	MUT
[truncated: 1,474 more rows]
