# Supplementary material for: The TP53-activated E3 ligase RNF144B is a tumour suppressor that prevents genomic instability
Source: J Exp Clin Cancer Res. 2024 Apr 29;43:127. doi: 10.1186/s13046-024-03045-4 (PMC11057071; doi:10.1186/s13046-024-03045-4)
Supplement: Supplementary file 3 — Additional file 3: Supplementary Table S2. TargetGeneReg Human datasets with information regarding p53-dependent RNF144B expression. Contains information on cell ID, stress stimuli used, RNF144B expression and cell type. [file 13046_2024_3045_MOESM3_ESM.xlsx]

## Sheet: Supplementary Table 2 - TargetG
Table S2	Human Datasets
	Gene.Name	Cell.Type	Treatment	Regulation	log2FC	FDR	CELL TYPE
Significant p53-dependent gene regulation	RNF144B	MCF7	MDM2_inhibition.Nutlin	Up	1.539	1.62e-90	BRCA		Significant p53-dependent
	RNF144B	MCF10A	MDM2_inhibition.Nutlin	Up	0.549	2.69e-15	Normal Breast		Significant p53-dependent negative
	RNF144B	HepG2	DNA_damage.Doxorubicin	Up	2.265	6.91e-27	LIHC		Non-significant, p53-dependent tendency
	RNF144B	HCT116	MDM2_inhibition.Nutlin	Up	1.362	0.0136	COAD		Non-significant p53-dependent negative tendency
	RNF144B	PSC27	Senescence.DNA_damage.Bleomycin	Up	1.812	7.54e-10	Prostatic fibroblast		No detected
	RNF144B	WI38	Senescence.Replication_induced	Up	1.461	5.83e-09	fetal lung fibroblasts
	RNF144B	HCT116	DNA_damage.Doxorubicin	Up	1.188	0.00202	COAD
	RNF144B	H1299	TP53_transfection.24h	Up	1.816	3.51e-16	LUAD
	RNF144B	H1299	TP53_transfection.6h	Up	0.954	2.19e-05	LUAD
	RNF144B	HCT116	MDM2_inhibition.Nutlin.siCtr	Up	0.531	0.00237	COAD
	RNF144B	HCT116	MDM2_inhibition.Nutlin.siCtr	Up	0.931	5.26e-08	COAD
	RNF144B	RPE1	MDM2_inhibition.Nutlin.siCtr	Up	0.715	1.28e-10	RETINAL
	RNF144B	U2OS	MDM2_inhibition.Nutlin.siCtr	Up	1.454	0.000109	Osteosarcoma
	RNF144B	U2OS	MDM2_inhibition.Nutlin.siCtr	Up	0.825	1.74e-10	Osteosarcoma
	RNF144B	U2OS	MDM2_inhibition.Nutlin	Up	1.301	0.000101	Osteosarcoma
	RNF144B	HMF3A	Senescence.SV40LT	Up	0.391	0.000704	mammary fibroblast
	RNF144B	HepG2	MDM2_inhibition.Nutlin	Up	1.212	0.00308	LIHC
	RNF144B	IMR90	Senescence.SV40LT	Up	0.321	1.26e-07	fibroblast
	RNF144B	hESC	DNA_damage.Doxorubicin	Up	2.09	4.52e-05	embryonic stem cells
	RNF144B	U2OS	DNA_damage.Doxorubicin	Up	0.981	0.0231	Osteosarcoma
	RNF144B	MCF7	MDM2_inhibition.Nutlin	Up	1.669	8.49e-17	BRCA
	RNF144B	HCT116	MDM2_inhibition.Nutlin	Up	0.681	0.00487	COAD
	RNF144B	GM00011	DNA_damage.Doxorubicin	Up	1.539	7.37e-09	fibroblast
	RNF144B	GM06170	DNA_damage.Doxorubicin	Up	1.66	2.28e-11	fibroblast
	RNF144B	HCT116_p21_KO	DNA_damage.Doxorubicin	Up	0.803	5e-08	COAD
	RNF144B	HCT116_p21_KO	MDM2_inhibition.Nutlin	Up	0.714	3.21e-06	COAD
	RNF144B	HCT116	DNA_damage.Doxorubicin	Up	1.189	0.000682	COAD
	RNF144B	RPE1	MDM2_inhibition.Nutlin	Up	0.338	1.07e-05	RETINAL
	RNF144B	HCT116	MDM2_inhibition.Nutlin	Up	1.705	0.000496	COAD
	RNF144B	MCF7	MDM2_inhibition.Nutlin	Up	2.496	2.26e-18	BRCA
	RNF144B	HCT116_LIN37_KO	MDM2_inhibition.Nutlin	Up	0.746	0.000165	COAD
	RNF144B	HCT116_LIN37_KO	LIN37.MDM2_inhibition.Nutlin	Up	0.636	0.00193	COAD
Significant p53-dependent negative gene regulation	RNF144B	MCF7	DNA_damage.Doxorubicin	Down	-2.28	0.00018	BRCA
Non-significat RNF144B p53-dependent regulation	RNF144B	NB1691	MDM2_inhibition.RG7388.24h	-	-0.747	0.0958	Neuroblastoma
	RNF144B	NB1691	MDM2_inhibition.RG7388.72h	-	0.247	0.624	Neuroblastoma
	RNF144B	AG22153	MDM2_inhibition.Nutlin	-	0.057	0.939	Melanocyte
	RNF144B	HCT116	MDM2_inhibition.Nutlin.siCtr	-	0.797	0.414	COAD
	RNF144B	SJSA	MDM2_inhibition.Nutlin	-	0.154	0.426	fibroblast
	RNF144B	HCT116	DNA_damage.Fluorouracil	-	1.029	0.0681	COAD
	RNF144B	IMR90	DNA_damage.Doxorubicin	-	-1.056	0.144	fibroblast
	RNF144B	MOLM13	TP53_transfection.DNA_damage.Daunorubicin	-	0.352	0.648	AML
	RNF144B	BJ	Senescence	-	0.311	0.101	fibroblast
	RNF144B	HCT116_ATF3_KO	MDM2_inhibition.Nutlin	-	0.384	0.327	COAD
	RNF144B	HCT116	MDM2_inhibition.Nutlin	-	0.326	0.322	COAD
	RNF144B	IMR90	MDM2_inhibition.Nutlin.12h	-	0.482	0.367	fibroblast
	RNF144B	IMR90	MDM2_inhibition.Nutlin.6h	-	-0.151	0.857	fibroblast
	RNF144B	IMR90	MDM2_inhibition.Nutlin.9h	-	0.122	0.887	fibroblast
	RNF144B	U2OS	Senescence.DNA_damage.Etoposide	-	0.501	0.0676	Osteosarcoma
	RNF144B	IMR90	Senescence.HPV16E6	-	0.22	0.233	fibroblast
	RNF144B	IMR90	Senescence.HPV18E6	-	0.131	0.559	fibroblast
	RNF144B	U2OS	MDM2_inhibition.Nutlin	-	1.729	0.184	Osteosarcoma
	RNF144B	MCF7	DNA_damage.Doxorubicin	-	-0.91	0.134	BRCA
	RNF144B	MCF7	MDM2_inhibition.Nutlin	-	0.49	0.731	BRCA
	RNF144B	MCF7	MDM2_inhibition.Nutlin.siCtr	-	0.146	0.916	BRCA
	RNF144B	MCF7	MDM2_inhibition.Nutlin	-	0.491	0.657	BRCA
	RNF144B	SJSA	MDM2_inhibition.Nutlin	-	-0.033	0.941	fibroblast
	RNF144B	HCT116	DNA_damage.Fluorouracil	-	0.204	0.786	COAD
