# Supplementary material for: The TP53-activated E3 ligase RNF144B is a tumour suppressor that prevents genomic instability
Source: J Exp Clin Cancer Res. 2024 Apr 29;43:127. doi: 10.1186/s13046-024-03045-4 (PMC11057071; doi:10.1186/s13046-024-03045-4)
Supplement: Supplementary file 4 — Additional file 4: Supplementary Table S3. TargetGeneReg Mouse datasets with information regarding p53-dependent RNF144B expression. Contains information on cell ID, stress stimuli used, RNF144B expression and cell type. [file 13046_2024_3045_MOESM4_ESM.xlsx]

## Sheet: Hoja1
Table S3		Mouse Datasets
		Cell.Type	Treatment	Regulation	log2FC	FDR	CELL TYPE
Significant p53-dependent gene regulation		MEF	doxorubicin	Up	1.374	0.000428	FIBROBLASTS
		MEF	KRAS	Up	1.028	0.0164	FIBROBLASTS
		mESC	doxorubicin	Up	1.529	1.2e-07	embryonic stem cells
		mESC	UV	Up	0.53	0.000152	embryonic stem cells
Significant p53-dependent negative gene regulation		B.cells	IR	Down	-0.877	7.77e-05	B.CELLS
Non-significat RNF144B p53-dependent regulation		MEF	p53knockin	-	0.224	0.392	FIBROBLASTS
		MEF	doxorubicin	-	0.34	0.224	FIBROBLASTS
		MEF	doxorubicin	-	0.157	0.674	FIBROBLASTS
		MEF	siTP53	-	-0.119	0.59	FIBROBLASTS
		MEF	siTP53	-	0.072	0.756	FIBROBLASTS
		MEF	doxorubicin	-	0	NA	FIBROBLASTS
		MEF	siTP53	-	-0.309	0.0119	FIBROBLASTS
		non.B.cells	IR	-	-0.006	0.988	FIBROBLASTS
		MEF	doxorubicin	-	0	NA	FIBROBLASTS
		MEF	doxorubicin	-	0	NA	FIBROBLASTS
Significant p53-dependent
Significant p53-dependent negative
Non-significant, p53-dependent tendency
Non-significant p53-dependent negative tendency
No detected
