# Supplementary material for: The TP53-activated E3 ligase RNF144B is a tumour suppressor that prevents genomic instability
Source: J Exp Clin Cancer Res. 2024 Apr 29;43:127. doi: 10.1186/s13046-024-03045-4 (PMC11057071; doi:10.1186/s13046-024-03045-4)
Supplement: Supplementary file 5 — Additional file 5: Supplementary Tables S4.1 and S4.2. Percentage of cells with mCherry or GFP fluorescence in the preinjection cellular sample or the subcutaneous tumour samples. Subcutaneous tumour samples from CTRL/RNF144B deficient (Table S4.1) or CTRL/p53 deficient (Table S4.2) MEFs were quantified by flow cytometry depending on their fluorescence signal. Represented are the percentage of mCherry+ cells (CTRL), GFP+ cells (shRNF144B or shTRP53, respectively) and the total number of fluorescent cells (mCherry and GFP cells). Negative cells were discarded as they account for mouse host cells. The percentage of GFP+ cells was calculated over the total population of detected fluorescent cells (mCherry + GFP). The preinjection sample (cellular solution before inoculation into the mice) was also quantified. [file 13046_2024_3045_MOESM5_ESM.xlsx]

## Sheet: Hoja1
Table 4.1
CTRL:RNF144B KO tumours
Tumour	mCHERRY + Cells (CTRL)	GFP + Cells (shRNA)	Total (mCherry + GFP cells)	%GFP/Total
RNF1	11.9	47.7	59.6	80.0336
RNF2	19.5	29.6	49.1	60.2851
RNF3	21.8	32.1	53.9	59.5547
RNF4	21.7	25	46.7	53.5332
RNF5	28.9	24.3	53.2	45.6767
RNF6	20.5	29.9	50.4	59.3254
Preinjection Sample	50.2	44.4	94.6	46.9345
Table 4.2
CTRL:TRP53 KO tumours
Tumour	mCHERRY + Cells (CTRL)	GFP + Cells (shRNA)	Total (mCherry + GFP cells)	%GFP/Total
P53 1	0.094	90.6	90.694	99.8964
P53 2	0.18	91.5	91.68	99.8037
P53 3	0.48	89.9	90.38	99.4689
P53 4	0.29	91.2	91.49	99.683
P53 5	0.23	80	80.23	99.7133
P53 6	0.12	87.2	87.32	99.8626
Preinjection Sample	50.6	42.8	93.4	45.8244
